# Supplementary material for: Seroprevalence of leptospirosis and Japanese encephalitis in swine in ten provinces of Vietnam
Source: PLoS One. 2019 Aug 1;14(8):e0214701. doi: 10.1371/journal.pone.0214701 (PMC6675114; doi:10.1371/journal.pone.0214701)
Supplement: S1 Data — (ODS) [file pone.0214701.s001.ods]

## Sheet: Sheet2
No	field code	Age	Round	Result		Lepto titer																JEV Ab ELISA
				count blank	Result	Australis	Autumnalis	Batavie	Bratislava	Canicola	Gryppotyphosa	Hebdomadis	Icterohaemorrhagiae	Javanica	Panama	Pomona	Pyrogenes	Se.H	Se.Sakoebing	Tarassovi	Patoc I	S/P value	Pos/Neg
1	QNg1/01	4-8 weeks	1	16	0																	0.429	1
2	QNg1/02	4-8 weeks	1	16	0																	0.961	1
3	QNg1/03	4-8 weeks	1	16	0																	0.243	0
4	QNg1/04	4-8 weeks	1	16	0																	0.078	0
5	QNg1/05	4-8 weeks	1	16	0																	0.105	0
6	QNg1/06	4-8 weeks	1	16	0																	0.060	0
7	QNg1/07	4-8 weeks	1	16	0																	0.269	1
8	QNg1/08	4-8 weeks	1	16	0																	0.192	0
9	QNg1/09	4-8 weeks	1	16	0																	0.646	1
10	QNg1/10	4-8 weeks	1	16	0																	0.360	1
11	QNg1/11	4-8 weeks	1	16	0																	0.185	0
12	QNg1/12	4-8 weeks	1	16	0																	0.362	1
13	QNg1/13	4-8 weeks	1	16	0																	0.570	1
14	QNg1/14	4-8 weeks	1	16	0																	0.544	1
15	QNg1/15	4-8 weeks	1	16	0																	0.364	1
16	QNg1/16	9-12 weeks	1	16	0																	0.932	1
17	QNg1/17	9-12 weeks	1	16	0																	0.320	1
18	QNg1/18	9-12 weeks	1	16	0																	0.226	0
19	QNg1/19	9-12 weeks	1	16	0																	0.180	0
20	QNg1/20	9-12 weeks	1	16	0																	0.404	1
21	QNg1/21	9-12 weeks	1	16	0																	0.891	1
22	QNg1/22	9-12 weeks	1	15	1											1/100						0.469	1
23	QNg1/23	9-12 weeks	1	15	1											1/100						1.085	1
24	QNg1/24	9-12 weeks	1	16	0																	0.959	1
25	QNg1/25	9-12 weeks	1	16	0																	1.018	1
26	QNg2/01	4-8 weeks	1	16	0																	0.954	1
27	QNg2/02	4-8 weeks	1	15	1											1/100						1.062	1
28	QNg2/03	4-8 weeks	1	15	1					1/100												1.036	1
29	QNg2/04	4-8 weeks	1	14	1				1/200	1/100												1.034	1
30	QNg2/05	4-8 weeks	1	15	1					1/100												0.962	1
31	QNg2/06	4-8 weeks	1	15	1					1/100												0.932	1
32	QNg2/07	4-8 weeks	1	15	1					1/100												1.009	1
33	QNg2/08	4-8 weeks	1	16	0																	1.048	1
34	QNg2/09	4-8 weeks	1	15	1											1/100						1.068	1
35	QNg2/10	4-8 weeks	1	16	0																	0.757	1
36	QNg2/11	9-12 weeks	1	14	1					1/100						1/100						0.439	1
37	QNg2/12	9-12 weeks	1	15	1											1/100						1.035	1
38	QNg2/13	9-12 weeks	1	15	1											1/100						0.503	1
39	QNg2/14	9-12 weeks	1	15	1											1/100						0.485	1
40	QNg2/15	9-12 weeks	1	16	0																	0.810	1
41	QNg2/16	9-12 weeks	1	16	0																	0.778	1
42	QNg2/17	9-12 weeks	1	16	0																	1.047	1
43	QNg2/18	9-12 weeks	1	16	0																	0.979	1
44	QNg2/19	9-12 weeks	1	16	0																	0.877	1
45	QNg2/20	9-12 weeks	1	16	0																	0.830	1
46	QNg2/I	Sow	1	10	1	1/100			1/400		1/100		1/100		1/400	1/100						0.743	1
47	QNg2/II	Sow	1	15	1				1/100													1.258	1
48	QNg2/III	Sow	1	16	0																	1.136	1
49	QNg2/IV	Sow	1	15	1				1/100													0.715	1
50	QNg2/V	Sow	1	16	0																	0.917	1
51	QNg3/01	4-8 weeks	1	16	0																	0.237	0
52	QNg3/02	4-8 weeks	1	16	0																	0.485	1
53	QNg3/03	4-8 weeks	1	16	0																	0.948	1
54	QNg3/04	4-8 weeks	1	16	0																	0.702	1
55	QNg3/05	4-8 weeks	1	16	0																	0.807	1
56	QNg3/06	4-8 weeks	1	16	0																	0.490	1
57	QNg3/07	4-8 weeks	1	16	0																	0.491	1
58	QNg3/08	4-8 weeks	1	16	0																	0.439	1
59	QNg3/09	4-8 weeks	1	16	0																	0.740	1
60	QNg3/10	4-8 weeks	1	16	0																	0.451	1
61	QNg3/11	4-8 weeks	1	16	0																	0.708	1
62	QNg3/12	4-8 weeks	1	16	0																	0.850	1
63	QNg3/13	4-8 weeks	1	16	0																	0.988	1
64	QNg3/14	4-8 weeks	1	16	0																	0.243	0
65	QNg3/15	4-8 weeks	1	16	0																	0.220	0
66	QNg3/16	9-12 weeks	1	16	0																	0.980	1
67	QNg3/17	9-12 weeks	1	16	0																	0.226	0
68	QNg3/18	9-12 weeks	1	16	0																	0.981	1
69	QNg3/19	9-12 weeks	1	16	0																	0.512	1
70	QNg3/20	9-12 weeks	1	16	0																	0.175	0
71	QNg3/21	9-12 weeks	1	16	0																	0.755	1
72	QNg3/22	9-12 weeks	1	16	0																	0.772	1
73	QNg3/23	9-12 weeks	1	15	1				1/100													0.284	1
74	QNg3/24	9-12 weeks	1	16	0																	0.523	1
75	QNg3/25	9-12 weeks	1	16	0																	0.479	1
76	QNg4/01	4-8 weeks	1	16	0																	0.802	1
77	QNg4/02	4-8 weeks	1	16	0																	0.801	1
78	QNg4/03	4-8 weeks	1	16	0																	0.377	1
79	QNg4/04	4-8 weeks	1	16	0																	0.382	1
80	QNg4/05	4-8 weeks	1	16	0																	0.374	1
81	QNg4/06	4-8 weeks	1	16	0																	0.445	1
82	QNg4/07	4-8 weeks	1	16	0																	0.542	1
83	QNg4/08	4-8 weeks	1	16	0																	0.414	1
84	QNg4/09	4-8 weeks	1	16	0																	0.057	0
85	QNg4/10	4-8 weeks	1	16	0																	0.404	1
86	QNg4/11	4-8 weeks	1	15	1												1/100					0.135	0
87	QNg4/12	4-8 weeks	1	16	0																	0.130	0
88	QNg4/13	4-8 weeks	1	16	0																	0.036	0
89	QNg4/14	4-8 weeks	1	16	0																	0.040	0
90	QNg4/15	4-8 weeks	1	16	0																	0.038	0
91	QNg4/16	9-12 weeks	1	16	0																	0.043	0
92	QNg4/17	9-12 weeks	1	15	1																1/200	0.776	1
93	QNg4/18	9-12 weeks	1	16	0																	0.051	0
94	QNg4/19	9-12 weeks	1	14	1												1/100				1/100	0.393	1
95	QNg4/20	9-12 weeks	1	15	1																1/100	1.035	1
96	QNg4/21	9-12 weeks	1	16	0																	0.882	1
97	QNg4/22	9-12 weeks	1	16	0																	0.050	0
98	QNg4/23	9-12 weeks	1	16	0																	0.973	1
99	QNg4/24	9-12 weeks	1	16	0																	0.332	1
100	QNg4/25	9-12 weeks	1	16	0																	0.401	1
101	QNg1/01	4-8 weeks	2	15	1												1/100					0.517	1
102	QNg1/02	4-8 weeks	2	15	1												1/200					0.481	1
103	QNg1/03	4-8 weeks	2	13	1						1/100						1/200				1/100	0.508	1
104	QNg1/04	4-8 weeks	2	15	1												1/100					0.521	1
105	QNg1/05	4-8 weeks	2	15	1												1/200					0.429	1
106	QNg1/06	4-8 weeks	2	15	1												1/100					0.415	1
107	QNg1/07	4-8 weeks	2	15	1												1/100					0.137	0
108	QNg1/08	4-8 weeks	2	15	1												1/100					0.753	1
109	QNg1/09	4-8 weeks	2	15	1												1/100					0.165	0
110	QNg1/10	4-8 weeks	2	15	1												1/100					0.200	0
111	QNg1/11	9-12 weeks	2	14	1												1/100				1/100	0.190	0
112	QNg1/12	9-12 weeks	2	15	1												1/200					0.339	1
113	QNg1/13	9-12 weeks	2	15	1												1/100					0.130	0
114	QNg1/14	9-12 weeks	2	15	1												1/100					0.322	1
115	QNg1/15	9-12 weeks	2	15	1												1/100					0.272	1
116	QNg1/16	9-12 weeks	2	14	1												1/100			1/100		0.262	1
117	QNg1/17	9-12 weeks	2	14	1												1/100			1/100		0.779	1
118	QNg1/18	9-12 weeks	2	14	1												1/100			1/100		0.216	0
119	QNg1/19	9-12 weeks	2	14	1												1/100			1/100		0.762	1
120	QNg1/20	9-12 weeks	2	16	0																	0.392	1
121	QNg1/I	Sow	2	16	0																	1.026	1
122	QNg1/II	Sow	2	12	1				1/100						1/100	1/200	1/200					1.302	1
123	QNg3/III	Sow	2	13	1				1/200						1/200		1/200					1.268	1
124	QNg1/IV	Sow	2	13	1				1/200						1/100		1/100					1.088	1
125	QNg1/V	Sow	2	13	1				1/200						1/100		1/100					1.381	1
126	QNg2/01	4-8 weeks	2	16	0																	0.312	1
127	QNg2/02	4-8 weeks	2	16	0																	0.590	1
128	QNg2/03	4-8 weeks	2	16	0																	0.401	1
129	QNg2/04	4-8 weeks	2	16	0																	0.419	1
130	QNg2/05	4-8 weeks	2	16	0																	0.095	0
131	QNg2/06	4-8 weeks	2	16	0																	1.122	1
132	QNg2/07	4-8 weeks	2	14	1												1/100			1/100		0.176	0
133	QNg2/08	4-8 weeks	2	16	0																	0.114	0
134	QNg2/09	4-8 weeks	2	16	0																	0.066	0
135	QNg2/10	4-8 weeks	2	16	0																	0.321	1
136	QNg2/11	4-8 weeks	2	14	1												1/100			1/100		0.102	0
137	QNg2/12	4-8 weeks	2	16	0																	0.121	0
138	QNg2/13	4-8 weeks	2	16	0																	0.466	1
139	QNg2/14	4-8 weeks	2	16	0																	0.120	0
140	QNg2/15	4-8 weeks	2	16	0																	0.433	1
141	QNg2/16	9-12 weeks	2	15	1												1/100					0.373	1
142	QNg2/17	9-12 weeks	2	16	0																	0.501	1
143	QNg2/18	9-12 weeks	2	15	1												1/100					0.541	1
144	QNg2/19	9-12 weeks	2	16	0																	0.478	1
145	QNg2/20	9-12 weeks	2	15	1												1/100					0.192	0
146	QNg2/21	9-12 weeks	2	16	0																	0.187	0
147	QNg2/22	9-12 weeks	2	15	1												1/100					0.118	0
148	QNg2/23	9-12 weeks	2	16	0																	0.240	0
149	QNg2/24	9-12 weeks	2	16	0																	0.203	0
150	QNg2/25	9-12 weeks	2	15	1												1/100					0.191	0
151	QNg3/01	4-8 weeks	2	16	0																	0.109	0
152	QNg3/02	4-8 weeks	2	14	1				1/100								1/100					0.111	0
153	QNg3/03	4-8 weeks	2	14	1				1/100								1/100					0.093	0
154	QNg3/04	4-8 weeks	2	15	1												1/100					1.107	1
155	QNg3/05	4-8 weeks	2	15	1					1/100												1.146	1
156	QNg3/06	4-8 weeks	2	15	1												1/100					1.144	1
157	QNg3/07	4-8 weeks	2	16	0																	0.091	0
158	QNg3/08	4-8 weeks	2	14	1				1/100								1/100					0.056	0
159	QNg3/09	4-8 weeks	2	16	0																	0.051	0
160	QNg3/10	4-8 weeks	2	15	1												1/100					0.062	0
161	QNg3/11	4-8 weeks	2	15	1												1/100					0.090	0
162	QNg3/12	4-8 weeks	2	16	0																	0.075	0
163	QNg3/13	4-8 weeks	2	15	1												1/100					0.067	0
164	QNg3/14	4-8 weeks	2	15	1												1/100					0.065	0
165	QNg3/15	4-8 weeks	2	15	1												1/100					0.078	0
166	QNg3/16	9-12 weeks	2	15	1												1/100					0.144	0
167	QNg3/17	9-12 weeks	2	14	1				1/100								1/100					0.064	0
168	QNg3/18	9-12 weeks	2	15	1												1/100					0.096	0
169	QNg3/19	9-12 weeks	2	15	1				1/100													0.225	0
170	QNg3/20	9-12 weeks	2	15	1												1/100					0.096	0
171	QNg3/21	9-12 weeks	2	14	1				1/100								1/100					0.183	0
172	QNg3/22	9-12 weeks	2	15	1												1/100					0.074	0
173	QNg3/23	9-12 weeks	2	14	1				1/100								1/100					0.235	0
174	QNg3/24	9-12 weeks	2	15	1												1/100					0.066	0
175	QNg3/25	9-12 weeks	2	15	1												1/100					0.072	0
176	QNg4/01	4-8 weeks	2	15	1												1/100					0.407	1
177	QNg4/02	4-8 weeks	2	16	0																	0.058	0
178	QNg4/03	4-8 weeks	2	16	0																	0.066	0
179	QNg4/04	4-8 weeks	2	16	0																	0.481	1
180	QNg4/05	4-8 weeks	2	16	0																	0.380	1
181	QNg4/06	4-8 weeks	2	16	0																	0.203	0
182	QNg4/07	4-8 weeks	2	16	0																	0.512	1
183	QNg4/08	4-8 weeks	2	16	0																	0.302	1
184	QNg4/09	4-8 weeks	2	16	0																	0.567	1
185	QNg4/10	4-8 weeks	2	16	0																	0.102	0
186	QNg4/11	4-8 weeks	2	16	0																	0.050	0
187	QNg4/12	4-8 weeks	2	16	0																	0.388	1
188	QNg4/13	4-8 weeks	2	16	0																	0.393	1
189	QNg4/14	4-8 weeks	2	15	1												1/100					0.058	0
190	QNg4/15	4-8 weeks	2	15	1												1/100					0.052	0
191	QNg4/16	9-12 weeks	2	16	0																	0.358	1
192	QNg4/17	9-12 weeks	2	16	0																	0.613	1
193	QNg4/18	9-12 weeks	2	16	0																	0.647	1
194	QNg4/19	9-12 weeks	2	16	0																	0.095	0
195	QNg4/20	9-12 weeks	2	16	0																	0.562	1
196	QNg4/21	9-12 weeks	2	16	0																	0.540	1
197	QNg4/22	9-12 weeks	2	16	0																	0.699	1
198	QNg4/23	9-12 weeks	2	16	0																	0.084	0
199	QNg4/24	9-12 weeks	2	16	0																	0.905	1
200	QNg4/25	9-12 weeks	2	16	0																	0.957	1
1	BD1	Sow	1	15	1				1/100													0.948	1
2	BD1	Sow	1	15	1				1/100													0.751	1
3	BD1	Sow	1	15	1				1/100													0.954	1
4	BD1	Sow	1	15	1				1/100													1.329	1
5	BD1	Sow	1	15	1				1/100													1.046	1
6	BD1	4-8 weeks	1	16	0																	1.115	1
7	BD1	4-8 weeks	1	16	0																	0.723	1
8	BD1	4-8 weeks	1	16	0																	0.750	1
9	BD1	4-8 weeks	1	16	0																	0.970	1
10	BD1	4-8 weeks	1	16	0																	1.048	1
11	BD1	4-8 weeks	1	16	0																	0.330	1
12	BD1	4-8 weeks	1	16	0																	1.085	1
13	BD1	4-8 weeks	1	16	0																	0.154	0
14	BD1	4-8 weeks	1	16	0																	0.834	1
15	BD1	4-8 weeks	1	16	0																	0.857	1
16	BD1	9-12 weeks	1	16	0																	0.499	1
17	BD1	9-12 weeks	1	16	0																	0.537	1
18	BD1	9-12 weeks	1	16	0																	0.137	0
19	BD1	9-12 weeks	1	16	0																	0.221	0
20	BD1	9-12 weeks	1	16	0																	0.266	1
21	BD1	9-12 weeks	1	16	0																	0.725	1
22	BD1	9-12 weeks	1	16	0																	0.104	0
23	BD1	9-12 weeks	1	16	0																	0.216	0
24	BD1	9-12 weeks	1	16	0																	0.255	1
25	BD1	9-12 weeks	1	15	1															1/100		0.330	1
26	BD2	Sow	1	13	1				1/100								1/100			1/100		1.340	1
27	BD2	Sow	1	14	1				1/100											1/100		1.099	1
28	BD2	Sow	1	12	1	1/100			1/200								1/100			1/100		0.886	1
29	BD2	Sow	1	13	1				1/200					1/100			1/100					0.090	0
30	BD2	Sow	1	14	1				1/100								1/100					1.112	1
31	BD2	4-8 weeks	1	15	1															1/100		0.356	1
32	BD2	4-8 weeks	1	16	0																	0.181	0
33	BD2	4-8 weeks	1	16	0																	0.297	1
34	BD2	4-8 weeks	1	16	0																	0.322	1
35	BD2	4-8 weeks	1	16	0																	0.149	0
36	BD2	4-8 weeks	1	16	0																	0.153	0
37	BD2	4-8 weeks	1	16	0																	0.325	1
38	BD2	4-8 weeks	1	16	0																	0.168	0
39	BD2	4-8 weeks	1	16	0																	0.216	0
40	BD2	4-8 weeks	1	16	0																	0.234	0
41	BD2	9-12 weeks	1	16	0																	0.089	0
42	BD2	9-12 weeks	1	16	0																	0.157	0
43	BD2	9-12 weeks	1	16	0																	1.080	1
44	BD2	9-12 weeks	1	16	0																	0.074	0
45	BD2	9-12 weeks	1	16	0																	0.833	1
46	BD2	9-12 weeks	1	16	0																	0.859	1
47	BD2	9-12 weeks	1	16	0																	1.052	1
48	BD2	9-12 weeks	1	16	0																	0.814	1
49	BD2	9-12 weeks	1	16	0																	1.008	1
50	BD2	9-12 weeks	1	16	0																	1.006	1
51	BD3	Sow	1	15	1				1/100													0.174	0
52	BD3	Sow	1	14	1				1/200	1/100												0.178	0
53	BD3	Sow	1	16	0																	1.200	1
54	BD3	Sow	1	14	1				1/100						1/100							0.979	1
55	BD3	Sow	1	16	0																	0.817	1
56	BD3	9-12 weeks	1	15	1										1/100							0.899	1
57	BD3	9-12 weeks	1	15	1				1/100													1.081	1
58	BD3	9-12 weeks	1	16	0																	1.029	1
59	BD3	9-12 weeks	1	14	1				1/100						1/200							0.881	1
60	BD3	9-12 weeks	1	13	1				1/100	1/100			1/200									0.179	0
61	BD3	9-12 weeks	1	15	1										1/100							1.194	1
62	BD3	9-12 weeks	1	15	1									1/100								1.054	1
63	BD3	9-12 weeks	1	14	1										1/200					1/100		1.114	1
64	BD3	9-12 weeks	1	15	1															1/200		1.014	1
65	BD3	9-12 weeks	1	13	1					1/100			1/200		1/100							0.147	0
66	BD3	4-8 weeks	1	16	0																	1.143	1
67	BD3	4-8 weeks	1	14	1					1/200			1/100									0.188	0
68	BD3	4-8 weeks	1	12	1				1/200	1/200			1/100		1/200							0.898	1
69	BD3	4-8 weeks	1	13	1				1/200						1/100	1/100						0.242	0
70	BD3	4-8 weeks	1	16	0																	1.171	1
71	BD3	4-8 weeks	1	15	1															1/100		1.118	1
72	BD3	4-8 weeks	1	16	0																	1.087	1
73	BD3	4-8 weeks	1	16	0																	1.153	1
74	BD3	4-8 weeks	1	13	1	1/100			1/200						1/200							1.004	1
75	BD3	4-8 weeks	1	16	0																	1.189	1
76	BD4	Sow	1	16	0																	1.119	1
77	BD4	Sow	1	15	1															1/100		1.126	1
78	BD4	Sow	1	15	1												1/100					0.302	1
79	BD4	Sow	1	15	1				1/100													0.948	1
80	BD4	Sow	1	16	0																	1.072	1
81	BD4	9-12 weeks	1	16	0																	1.090	1
82	BD4	9-12 weeks	1	15	1				1/100													0.896	1
83	BD4	9-12 weeks	1	16	0																	1.214	1
84	BD4	9-12 weeks	1	16	0																	0.612	1
85	BD4	9-12 weeks	1	16	0																	1.044	1
86	BD4	9-12 weeks	1	16	0																	1.193	1
87	BD4	9-12 weeks	1	16	0																	1.036	1
88	BD4	9-12 weeks	1	16	0																	1.287	1
89	BD4	9-12 weeks	1	16	0																	0.106	0
90	BD4	9-12 weeks	1	16	0																	0.142	0
91	BD4	4-8 weeks	1	16	0																	0.212	0
92	BD4	4-8 weeks	1	16	0																	0.093	0
93	BD4	4-8 weeks	1	16	0																	0.111	0
94	BD4	4-8 weeks	1	16	0																	0.126	0
95	BD4	4-8 weeks	1	16	0																	0.081	0
96	BD4	4-8 weeks	1	16	0																	0.102	0
97	BD4	4-8 weeks	1	15	1															1/100		0.115	0
98	BD4	4-8 weeks	1	16	0																	0.165	0
99	BD4	4-8 weeks	1	16	0																	0.138	0
100	BD4	4-8 weeks	1	16	0																	0.127	0
101	ĐN1	Sow	1	16	0																	1.131	1
102	ĐN1	Sow	1	16	0																	1.185	1
103	ĐN1	Sow	1	16	0																	1.169	1
104	ĐN1	Sow	1	16	0																	1.104	1
105	ĐN1	Sow	1	16	0																	1.259	1
106	ĐN1	4-8 weeks	1	16	0																	0.136	0
107	ĐN1	4-8 weeks	1	16	0																	0.267	1
108	ĐN1	4-8 weeks	1	16	0																	0.445	1
109	ĐN1	4-8 weeks	1	16	0																	0.469	1
110	ĐN1	4-8 weeks	1	16	0																	0.597	1
111	ĐN1	4-8 weeks	1	16	0																	0.385	1
112	ĐN1	4-8 weeks	1	16	0																	0.789	1
113	ĐN1	4-8 weeks	1	16	0																	0.564	1
114	ĐN1	4-8 weeks	1	16	0																	0.458	1
115	ĐN1	4-8 weeks	1	16	0																	0.287	1
116	ĐN1	9-12 weeks	1	16	0																	0.173	0
117	ĐN1	9-12 weeks	1	16	0																	0.232	0
118	ĐN1	9-12 weeks	1	16	0																	0.211	0
119	ĐN1	9-12 weeks	1	16	0																	0.505	1
120	ĐN1	9-12 weeks	1	16	0																	0.526	1
121	ĐN1	9-12 weeks	1	16	0																	0.325	1
122	ĐN1	9-12 weeks	1	16	0																	0.155	0
123	ĐN1	9-12 weeks	1	16	0																	0.346	1
124	ĐN1	9-12 weeks	1	16	0																	0.270	1
125	ĐN1	9-12 weeks	1	16	0																	0.260	1
126	ĐN2	Sow	1	16	0																	1.228	1
127	ĐN2	Sow	1	16	0																	1.287	1
128	ĐN2	Sow	1	15	1				1/100													0.078	0
129	ĐN2	Sow	1	15	1				1/100													1.319	1
130	ĐN2	Sow	1	16	0																	1.249	1
131	ĐN2	4-8 weeks	1	16	0																	0.210	0
132	ĐN2	4-8 weeks	1	16	0																	0.403	1
133	ĐN2	4-8 weeks	1	16	0																	0.506	1
134	ĐN2	4-8 weeks	1	15	1				1/100													0.230	0
135	ĐN2	4-8 weeks	1	15	1				1/100													0.442	1
136	ĐN2	4-8 weeks	1	15	1				1/100													0.195	0
137	ĐN2	4-8 weeks	1	16	0																	0.469	1
138	ĐN2	4-8 weeks	1	16	0																	0.373	1
139	ĐN2	4-8 weeks	1	16	0																	0.387	1
140	ĐN2	4-8 weeks	1	15	1				1/100													0.153	0
141	ĐN2	9-12 weeks	1	16	0																	0.499	1
142	ĐN2	9-12 weeks	1	16	0																	0.125	0
143	ĐN2	9-12 weeks	1	16	0																	0.535	1
144	ĐN2	9-12 weeks	1	14	1				1/100						1/100							0.105	0
145	ĐN2	9-12 weeks	1	15	1					1/100												0.416	1
146	ĐN2	9-12 weeks	1	16	0																	0.299	1
147	ĐN2	9-12 weeks	1	15	1	1/100																0.203	0
148	ĐN2	9-12 weeks	1	14	1				1/100						1/100							0.507	1
149	ĐN2	9-12 weeks	1	16	0																	0.531	1
150	ĐN2	9-12 weeks	1	16	0																	0.077	0
151	ĐN3	Sow	1	12	1				1/200				1/100		1/200	1/200						1.074	1
152	ĐN3	Sow	1	15	1				1/200													1.223	1
153	ĐN3	Sow	1	13	1				1/100		1/100		1/100									1.041	1
154	ĐN3	Sow	1	12	1	1/200			1/200		1/100				1/200							1.181	1
155	ĐN3	Sow	1	16	0																	1.137	1
156	ĐN3	4-8 weeks	1	16	0																	0.581	1
157	ĐN3	4-8 weeks	1	16	0																	0.419	1
158	ĐN3	4-8 weeks	1	16	0																	0.940	1
159	ĐN3	4-8 weeks	1	16	0																	0.753	1
160	ĐN3	4-8 weeks	1	16	0																	0.129	0
161	ĐN3	4-8 weeks	1	16	0																	0.423	1
162	ĐN3	4-8 weeks	1	16	0																	0.469	1
163	ĐN3	4-8 weeks	1	16	0																	0.610	1
164	ĐN3	4-8 weeks	1	16	0																	0.487	1
165	ĐN3	4-8 weeks	1	16	0																	0.487	1
166	ĐN3	9-12 weeks	1	16	0																	0.124	0
167	ĐN3	9-12 weeks	1	16	0																	0.209	0
168	ĐN3	9-12 weeks	1	16	0																	0.263	1
169	ĐN3	9-12 weeks	1	16	0																	0.139	0
170	ĐN3	9-12 weeks	1	16	0																	0.288	1
171	ĐN3	9-12 weeks	1	16	0																	0.273	1
172	ĐN3	9-12 weeks	1	16	0																	0.226	0
173	ĐN3	9-12 weeks	1	16	0																	0.113	0
174	ĐN3	9-12 weeks	1	16	0																	0.132	0
175	ĐN3	9-12 weeks	1	16	0																	0.149	0
176	ĐN4	Sow	1	16	0																	1.258	1
177	ĐN4	Sow	1	15	1				1/100													1.092	1
178	ĐN4	Sow	1	14	1				1/100						1/100							0.739	1
179	ĐN4	Sow	1	15	1				1/200													1.016	1
180	ĐN4	Sow	1	14	1				1/100		1/100											1.390	1
181	ĐN4	4-8 weeks	1	16	0																	0.315	1
182	ĐN4	4-8 weeks	1	16	0																	0.879	1
183	ĐN4	4-8 weeks	1	16	0																	0.308	1
184	ĐN4	4-8 weeks	1	16	0																	0.299	1
185	ĐN4	4-8 weeks	1	16	0																	0.828	1
186	ĐN4	4-8 weeks	1	16	0																	0.774	1
187	ĐN4	4-8 weeks	1	16	0																	0.803	1
188	ĐN4	4-8 weeks	1	16	0																	0.361	1
189	ĐN4	4-8 weeks	1	16	0																	0.306	1
190	ĐN4	4-8 weeks	1	16	0																	0.242	0
191	ĐN4	9-12 weeks	1	16	0																	0.522	1
192	ĐN4	9-12 weeks	1	16	0																	0.382	1
193	ĐN4	9-12 weeks	1	16	0																	0.499	1
194	ĐN4	9-12 weeks	1	16	0																	0.193	0
195	ĐN4	9-12 weeks	1	16	0																	0.345	1
196	ĐN4	9-12 weeks	1	16	0																	0.326	1
197	ĐN4	9-12 weeks	1	16	0																	0.382	1
198	ĐN4	9-12 weeks	1	16	0																	0.404	1
199	ĐN4	9-12 weeks	1	16	0																	0.362	1
200	ĐN4	9-12 weeks	1	16	0																	0.249	0
201	BD1	4-8 weeks	2	16	0																	0.283	1
202	BD1	4-8 weeks	2	12	1				1/100				1/100		1/100	1/100						0.346	1
203	BD1	4-8 weeks	2	13	1				1/100				1/100		1/100							0.163	0
204	BD1	4-8 weeks	2	16	0																	0.496	1
205	BD1	4-8 weeks	2	15	1												1/100					0.818	1
206	BD1	4-8 weeks	2	16	0																	0.056	0
207	BD1	4-8 weeks	2	16	0																	0.188	0
208	BD1	4-8 weeks	2	16	0																	0.687	1
209	BD1	4-8 weeks	2	16	0																	0.088	0
210	BD1	4-8 weeks	2	16	0																	0.556	1
211	BD1	4-8 weeks	2	16	0																	0.097	0
212	BD1	4-8 weeks	2	16	0																	0.575	1
213	BD1	4-8 weeks	2	16	0																	0.145	0
214	BD1	4-8 weeks	2	16	0																	0.517	1
215	BD1	4-8 weeks	2	16	0																	0.172	0
216	BD1	9-12 weeks	2	16	0																	0.537	1
217	BD1	9-12 weeks	2	16	0																	0.270	1
218	BD1	9-12 weeks	2	16	0																	0.146	0
219	BD1	9-12 weeks	2	16	0																	0.406	1
220	BD1	9-12 weeks	2	16	0																	0.330	1
221	BD1	9-12 weeks	2	16	0																	0.085	0
222	BD1	9-12 weeks	2	16	0																	0.114	0
223	BD1	9-12 weeks	2	16	0																	0.451	1
224	BD1	9-12 weeks	2	16	0																	0.547	1
225	BD1	9-12 weeks	2	16	0																	0.190	0
226	BD2	Sow	2	9	1	1/100			1/400	1/100	1/200	1/200			1/200	1/100						0.120	0
227	BD2	Sow	2	11	1	1/100			1/400	1/100	1/200				1/100							0.061	0
228	BD2	Sow	2	16	0																	0.809	1
229	BD2	Sow	2	10	1	1/100			1/400	1/100	1/100				1/100	1/100						0.066	0
230	BD2	Sow	2	10	1	1/200		1/100	1/400	1/100	1/100				1/200							0.087	0
231	BD2	4-8 weeks	2	16	0																	0.443	1
232	BD2	4-8 weeks	2	16	0																	0.104	0
233	BD2	4-8 weeks	2	16	0																	0.158	0
234	BD2	4-8 weeks	2	15	1				1/100													0.834	1
235	BD2	4-8 weeks	2	16	0																	0.697	1
236	BD2	4-8 weeks	2	16	0																	0.097	0
237	BD2	4-8 weeks	2	16	0																	0.425	1
238	BD2	4-8 weeks	2	16	0																	0.527	1
239	BD2	4-8 weeks	2	15	1					1/100												0.073	0
240	BD2	4-8 weeks	2	15	1					1/100												0.085	0
241	BD2	9-12 weeks	2	16	0																	1.174	1
242	BD2	9-12 weeks	2	14	1								1/200							1/100		1.165	1
243	BD2	9-12 weeks	2	15	1															1/200		0.805	1
244	BD2	9-12 weeks	2	15	1															1/100		1.004	1
245	BD2	9-12 weeks	2	15	1															1/100		0.137	0
246	BD2	9-12 weeks	2	15	1															1/100		0.842	1
247	BD2	9-12 weeks	2	14	1									1/200						1/200		0.460	1
248	BD2	9-12 weeks	2	14	1									1/100						1/200		0.968	1
249	BD2	9-12 weeks	2	16	0																	0.060	0
250	BD2	9-12 weeks	2	16	0																	0.918	1
251	BD3	Sow	2	15	1												1/100					1.380	1
252	BD3	Sow	2	15	1												1/100					1.264	1
253	BD3	Sow	2	15	1									1/100								0.860	1
254	BD3	Sow	2	14	1								1/100	1/200								0.657	1
255	BD3	Sow	2	16	0																	1.291	1
256	BD3	9-12 weeks	2	15	1		1/100															0.532	1
257	BD3	9-12 weeks	2	16	0																	0.108	0
258	BD3	9-12 weeks	2	16	0																	0.186	0
259	BD3	9-12 weeks	2	16	0																	0.474	1
260	BD3	9-12 weeks	2	16	0																	0.291	1
261	BD3	9-12 weeks	2	16	0																	0.122	0
262	BD3	9-12 weeks	2	16	0																	0.593	1
263	BD3	9-12 weeks	2	16	0																	0.131	0
264	BD3	9-12 weeks	2	16	0																	0.493	1
265	BD3	9-12 weeks	2	16	0																	0.106	0
266	BD3	4-8 weeks	2	16	0																	0.389	1
267	BD3	4-8 weeks	2	16	0																	0.088	0
268	BD3	4-8 weeks	2	16	0																	0.043	0
269	BD3	4-8 weeks	2	16	0																	0.088	0
270	BD3	4-8 weeks	2	16	0																	0.122	0
271	BD3	4-8 weeks	2	16	0																	0.079	0
272	BD3	4-8 weeks	2	15	1												1/100					0.337	1
273	BD3	4-8 weeks	2	16	0																	0.070	0
274	BD3	4-8 weeks	2	16	0																	0.394	1
275	BD3	4-8 weeks	2	16	0																	0.744	1
276	BD4	Sow	2	12	1				1/200	1/100	1/100									1/200		1.045	1
277	BD4	Sow	2	13	1				1/100	1/100										1/100		0.868	1
278	BD4	Sow	2	12	1				1/200		1/100						1/100			1/100		0.973	1
279	BD4	Sow	2	13	1				1/200	1/100										1/200		0.999	1
280	BD4	Sow	2	12	1				1/200	1/100					1/100					1/100		0.283	1
281	BD4	9-12 weeks	2	16	0																	0.173	0
282	BD4	9-12 weeks	2	16	0																	0.155	0
283	BD4	9-12 weeks	2	16	0																	0.393	1
284	BD4	9-12 weeks	2	16	0																	0.191	0
285	BD4	9-12 weeks	2	16	0																	0.154	0
286	BD4	9-12 weeks	2	16	0																	0.419	1
287	BD4	9-12 weeks	2	16	0																	0.214	0
288	BD4	9-12 weeks	2	15	1															1/100		0.257	1
289	BD4	9-12 weeks	2	16	0																	0.259	1
290	BD4	9-12 weeks	2	15	1					1/100												0.165	0
291	BD4	4-8 weeks	2	15	1					1/100												0.428	1
292	BD4	4-8 weeks	2	16	0																	0.244	0
293	BD4	4-8 weeks	2	16	0																	0.374	1
294	BD4	4-8 weeks	2	16	0																	0.160	0
295	BD4	4-8 weeks	2	16	0																	0.467	1
296	BD4	4-8 weeks	2	16	0																	0.383	1
297	BD4	4-8 weeks	2	16	0																	0.186	0
298	BD4	4-8 weeks	2	16	0																	0.221	0
299	BD4	4-8 weeks	2	16	0																	0.156	0
300	BD4	4-8 weeks	2	16	0																	0.148	0
301	ĐN1	Sow	2	15	1											1/100						1.387	1
302	ĐN1	Sow	2	16	0																	0.960	1
303	ĐN1	Sow	2	11	1	1/100			1/200	1/100			1/100				1/100					1.125	1
304	ĐN1	Sow	2	9	1	1/100				1/100	1/100		1/100	1/100		1/100	1/100					1.251	1
305	ĐN1	Sow	2	11	1	1/100			1/100	1/100			1/100		1/100							1.358	1
306	ĐN1	4-8 weeks	2	16	0																	0.376	1
307	ĐN1	4-8 weeks	2	16	0																	0.445	1
308	ĐN1	4-8 weeks	2	16	0																	0.081	0
309	ĐN1	4-8 weeks	2	16	0																	0.416	1
310	ĐN1	4-8 weeks	2	16	0																	0.336	1
311	ĐN1	4-8 weeks	2	16	0																	0.158	0
312	ĐN1	4-8 weeks	2	16	0																	0.637	1
313	ĐN1	4-8 weeks	2	16	0																	0.482	1
314	ĐN1	4-8 weeks	2	16	0																	0.463	1
315	ĐN1	4-8 weeks	2	16	0																	0.413	1
316	ĐN1	9-12 weeks	2	16	0																	0.093	0
317	ĐN1	9-12 weeks	2	16	0																	0.416	1
318	ĐN1	9-12 weeks	2	16	0																	0.130	0
319	ĐN1	9-12 weeks	2	16	0																	0.055	0
320	ĐN1	9-12 weeks	2	16	0																	0.077	0
321	ĐN1	9-12 weeks	2	16	0																	0.650	1
322	ĐN1	9-12 weeks	2	15	1	1/100																0.087	0
323	ĐN1	9-12 weeks	2	15	1	1/100																0.358	1
324	ĐN1	9-12 weeks	2	16	0																	0.727	1
325	ĐN1	9-12 weeks	2	16	0																	0.430	1
326	ĐN2	Sow	2	11	1				1/100	1/100			1/100		1/100	1/100						1.092	1
327	ĐN2	Sow	2	11	1				1/100	1/100			1/100		1/100	1/100						1.120	1
328	ĐN2	Sow	2	13	1				1/100	1/100					1/100							1.294	1
329	ĐN2	Sow	2	12	1				1/100	1/100					1/100		1/100					0.753	1
330	ĐN2	Sow	2	12	1			1/100	1/100								1/100			1/100		0.919	1
331	ĐN2	4-8 weeks	2	16	0																	0.246	0
332	ĐN2	4-8 weeks	2	16	0																	0.270	1
333	ĐN2	4-8 weeks	2	16	0																	0.195	0
334	ĐN2	4-8 weeks	2	16	0																	0.139	0
335	ĐN2	4-8 weeks	2	16	0																	0.648	1
336	ĐN2	4-8 weeks	2	16	0																	0.240	0
337	ĐN2	4-8 weeks	2	16	0																	0.228	0
338	ĐN2	4-8 weeks	2	16	0																	0.292	1
339	ĐN2	4-8 weeks	2	16	0																	0.092	0
340	ĐN2	4-8 weeks	2	16	0																	0.310	1
341	ĐN2	9-12 weeks	2	16	0																	0.297	1
342	ĐN2	9-12 weeks	2	16	0																	0.319	1
343	ĐN2	9-12 weeks	2	16	0																	0.091	0
344	ĐN2	9-12 weeks	2	16	0																	0.727	1
345	ĐN2	9-12 weeks	2	16	0																	0.764	1
346	ĐN2	9-12 weeks	2	16	0																	0.819	1
347	ĐN2	9-12 weeks	2	16	0																	0.637	1
348	ĐN2	9-12 weeks	2	16	0																	0.176	0
349	ĐN2	9-12 weeks	2	16	0																	0.084	0
350	ĐN2	9-12 weeks	2	16	0																	0.614	1
351	ĐN3	Sow	2	15	1			1/100														1.041	1
352	ĐN3	Sow	2	15	1			1/100														1.243	1
353	ĐN3	Sow	2	14	1			1/100	1/100													1.187	1
354	ĐN3	Sow	2	15	1			1/100														1.436	1
355	ĐN3	Sow	2	16	0																	1.144	1
356	ĐN3	4-8 weeks	2	16	0																	0.602	1
357	ĐN3	4-8 weeks	2	16	0																	0.847	1
358	ĐN3	4-8 weeks	2	16	0																	0.707	1
359	ĐN3	4-8 weeks	2	16	0																	0.584	1
360	ĐN3	4-8 weeks	2	16	0																	0.407	1
361	ĐN3	4-8 weeks	2	16	0																	0.526	1
362	ĐN3	4-8 weeks	2	16	0																	0.305	1
363	ĐN3	4-8 weeks	2	16	0																	0.158	0
364	ĐN3	4-8 weeks	2	16	0																	0.318	1
365	ĐN3	4-8 weeks	2	16	0																	0.323	1
366	ĐN3	9-12 weeks	2	16	0																	0.184	0
367	ĐN3	9-12 weeks	2	16	0																	0.477	1
368	ĐN3	9-12 weeks	2	16	0																	0.643	1
369	ĐN3	9-12 weeks	2	16	0																	0.637	1
370	ĐN3	9-12 weeks	2	16	0																	0.323	1
371	ĐN3	9-12 weeks	2	16	0																	0.665	1
372	ĐN3	9-12 weeks	2	16	0																	0.609	1
373	ĐN3	9-12 weeks	2	16	0																	0.375	1
374	ĐN3	9-12 weeks	2	16	0																	0.293	1
375	ĐN3	9-12 weeks	2	16	0																	0.172	0
376	ĐN4	Sow	2	13	1			1/100							1/1000					1/100		1.258	1
377	ĐN4	Sow	2	13	1			1/100	1/100											1/100		1.281	1
378	ĐN4	Sow	2	15	1															1/100		1.251	1
379	ĐN4	Sow	2	14	1			1/100									1/100					1.190	1
380	ĐN4	Sow	2	11	1			1/200	1/100						1/100		1/100			1/100		1.302	1
381	ĐN4	4-8 weeks	2	16	0																	0.250	1
382	ĐN4	4-8 weeks	2	16	0																	0.672	1
383	ĐN4	4-8 weeks	2	16	0																	0.851	1
384	ĐN4	4-8 weeks	2	16	0																	0.692	1
385	ĐN4	4-8 weeks	2	16	0																	0.524	1
386	ĐN4	4-8 weeks	2	16	0																	0.539	1
387	ĐN4	4-8 weeks	2	16	0																	0.360	1
388	ĐN4	4-8 weeks	2	16	0																	0.684	1
389	ĐN4	4-8 weeks	2	16	0																	0.326	1
390	ĐN4	4-8 weeks	2	16	0																	0.103	0
391	ĐN4	9-12 weeks	2	16	0																	0.455	1
392	ĐN4	9-12 weeks	2	16	0																	0.677	1
393	ĐN4	9-12 weeks	2	16	0																	0.709	1
394	ĐN4	9-12 weeks	2	16	0																	0.355	1
395	ĐN4	9-12 weeks	2	16	0																	0.613	1
396	ĐN4	9-12 weeks	2	16	0																	0.613	1
397	ĐN4	9-12 weeks	2	16	0																	0.571	1
398	ĐN4	9-12 weeks	2	16	0																	0.733	1
399	ĐN4	9-12 weeks	2	16	0																	0.853	1
400	ĐN4	9-12 weeks	2	16	0																	0.490	1
1	BN1/01	4-8 weeks	1	16	0																	0.906	1
2	BN1/02	4-8 weeks	1	16	0																	0.933	1
3	BN1/03	4-8 weeks	1	16	0																	1.179	1
4	BN1/05	4-8 weeks	1	16	0																	0.952	1
5	BN1/07	4-8 weeks	1	16	0																	0.847	1
6	BN1/09	4-8 weeks	1	16	0																	0.119	0
7	BN1/10	4-8 weeks	1	16	0																	1.163	1
8	BN1/11	4-8 weeks	1	16	0																	1.123	1
9	BN1/12	4-8 weeks	1	16	0																	1.125	1
10	BN1/13	4-8 weeks	1	16	0																	0.699	1
11	BN1/14	9-12 weeks	1	16	0																	0.662	1
12	BN1/15	9-12 weeks	1	16	0																	0.376	1
13	BN1/16	9-12 weeks	1	16	0																	1.156	1
14	BN1/17	9-12 weeks	1	16	0																	1.050	1
15	BN1/18	9-12 weeks	1	16	0																	1.204	1
16	BN1/19	9-12 weeks	1	16	0																	1.110	1
17	BN1/20	9-12 weeks	1	16	0																	1.014	1
18	BN1/21	9-12 weeks	1	16	0																	1.102	1
19	BN1/23	9-12 weeks	1	16	0																	0.017	0
20	BN1/24	9-12 weeks	1	16	0																	0.067	0
21	I	Sow	1	15	1										1/100							1.202	1
22	II	Sow	1	15	1										1/100							1.210	1
23	III	Sow	1	12	1	1/100			1/100	1/100					1/100							0.219	0
24	IV	Sow	1	13	1				1/100		1/100					1/100						0.175	0
25	V	Sow	1	13	1				1/100		1/100					1/100						0.171	0
26	BN2/10	4-8 weeks	1	16	0																	1.180	1
27	BN2/11	4-8 weeks	1	16	0																	0.043	0
28	BN2/18	4-8 weeks	1	16	0																	1.140	1
29	BN2/19	4-8 weeks	1	16	0																	1.005	1
30	BN2/20	4-8 weeks	1	16	0																	1.172	1
31	BN2/26	4-8 weeks	1	16	0																	1.013	1
32	BN2/33	4-8 weeks	1	16	0																	0.065	0
33	BN2/35	4-8 weeks	1	15	1															1/100		1.098	1
34	BN2/36	4-8 weeks	1	16	0																	0.987	1
35	BN2/37	4-8 weeks	1	16	0																	1.173	1
36	BN2/38	9-12 weeks	1	16	0																	0.042	0
37	BN2/39	9-12 weeks	1	16	0																	0.046	0
38	BN2/46	9-12 weeks	1	16	0																	1.001	1
39	BN2/48	9-12 weeks	1	16	0																	0.253	1
40	BN2/50	9-12 weeks	1	16	0																	1.036	1
41	BN2/52	9-12 weeks	1	16	0																	0.316	1
42	BN2/53	9-12 weeks	1	15	1	1/100																0.763	1
43	BN2/54	9-12 weeks	1	15	1	1/100																1.010	1
44	BN2/56	9-12 weeks	1	15	1	1/100																0.407	1
45	BN2/57	9-12 weeks	1	16	0																	1.190	1
46	I	Sow	1	14	1				1/100						1/100							1.303	1
47	II	Sow	1	13	1				1/200	1/100					1/100							0.554	1
48	III	Sow	1	14	1				1/100						1/100							0.256	1
49	IV	Sow	1	10	1	1/100			1/200	1/100	1/100				1/200	1/200						1.201	1
50	V	Sow	1	16	0																	1.217	1
51	BN3/1	4-8 weeks	1	16	0																	0.112	0
52	BN3/3	4-8 weeks	1	16	0																	1.123	1
53	BN3/7	4-8 weeks	1	16	0																	1.137	1
54	BN3/10	4-8 weeks	1	16	0																	1.032	1
55	BN3/12	4-8 weeks	1	16	0																	0.082	0
56	BN3/15	4-8 weeks	1	16	0																	1.172	1
57	BN3/17	4-8 weeks	1	16	0																	0.294	1
58	BN3/21	4-8 weeks	1	16	0																	1.132	1
59	BN3/24	4-8 weeks	1	16	0																	1.105	1
60	BN3/25	4-8 weeks	1	16	0																	0.819	1
61	BN3/30	9-12 weeks	1	16	0																	0.841	1
62	BN3/35	9-12 weeks	1	15	1				1/100													0.039	0
63	BN3/38	9-12 weeks	1	16	0																	0.943	1
64	BN3/41	9-12 weeks	1	16	0																	0.086	0
65	BN3/44	9-12 weeks	1	16	0																	0.898	1
66	BN3/48	9-12 weeks	1	16	0																	0.091	0
67	BN3/51	9-12 weeks	1	16	0																	0.125	0
68	BN3/52	9-12 weeks	1	16	0																	1.226	1
69	BN3/57	9-12 weeks	1	16	0																	0.703	1
70	BN3/59	9-12 weeks	1	16	0																	1.302	1
71	I	Sow	1	15	1				1/100													0.160	0
72	II	Sow	1	15	1				1/100													0.324	1
73	III	Sow	1	16	0																	1.388	1
74	IV	Sow	1	15	1				1/100													1.199	1
75	V	Sow	1	16	0																	1.420	1
76	BN4/1	4-8 weeks	1	16	0																	0.174	0
77	BN4/2	4-8 weeks	1	16	0																	0.109	0
78	BN4/3	4-8 weeks	1	16	0																	1.165	1
79	BN4/4	4-8 weeks	1	16	0																	1.181	1
80	BN4/5	4-8 weeks	1	16	0																	1.275	1
81	BN4/6	4-8 weeks	1	16	0																	1.183	1
82	BN4/7	4-8 weeks	1	16	0																	1.091	1
83	BN4/8	4-8 weeks	1	16	0																	1.296	1
84	BN4/9	4-8 weeks	1	16	0																	1.046	1
85	BN4/10	4-8 weeks	1	16	0																	1.002	1
86	BN4/11	9-12 weeks	1	16	0																	0.070	0
87	BN4/12	9-12 weeks	1	16	0																	0.807	1
88	BN4/14	9-12 weeks	1	16	0																	1.015	1
89	BN4/15	9-12 weeks	1	16	0																	1.170	1
90	BN4/16	9-12 weeks	1	16	0																	1.119	1
91	BN4/17	9-12 weeks	1	16	0																	1.221	1
92	BN4/18	9-12 weeks	1	16	0																	1.162	1
93	BN4/13	9-12 weeks	1	16	0																	0.979	1
94	BN4/19	9-12 weeks	1	16	0																	0.127	0
95	BN4/20	9-12 weeks	1	16	0																	0.158	0
96	I	Sow	1	16	0																	0.147	0
97	II	Sow	1	13	1									1/100	1/100		1/100					0.072	0
98	III	Sow	1	15	1										1/100							0.944	1
99	IV	Sow	1	16	0																	0.452	1
100	V	Sow	1	16	0																	0.135	0
101	HN1/1	4-8 weeks	1	16	0																	0.684	1
102	HN1/2	4-8 weeks	1	16	0																	0.867	1
103	HN1/3	4-8 weeks	1	16	0																	1.021	1
104	HN1/4	4-8 weeks	1	16	0																	0.732	1
105	HN1/5	4-8 weeks	1	16	0																	0.776	1
106	HN1/6	4-8 weeks	1	16	0																	0.144	0
107	HN1/7	4-8 weeks	1	16	0																	0.136	0
108	HN1/8	4-8 weeks	1	16	0																	0.828	1
109	HN1/9	4-8 weeks	1	16	0																	0.855	1
110	HN1/10	4-8 weeks	1	16	0																	0.749	1
111	HN1/11	9-12 weeks	1	16	0																	0.333	1
112	HN1/12	9-12 weeks	1	16	0																	0.113	0
113	HN1/13	9-12 weeks	1	16	0																	0.147	0
114	HN1/14	9-12 weeks	1	16	0																	0.241	0
115	HN1/15	9-12 weeks	1	15	1															1/100		0.275	1
116	HN1/16	9-12 weeks	1	16	0																	0.281	1
117	HN1/17	9-12 weeks	1	16	0																	0.316	1
118	HN1/18	9-12 weeks	1	16	0																	0.252	1
119	HN1/19	9-12 weeks	1	16	0																	0.109	0
120	HN1/20	9-12 weeks	1	16	0																	0.270	1
121	1/I	Sow	1	15	1												1/100					1.278	1
122	1/II	Sow	1	15	1												1/100					1.328	1
123	1/III	Sow	1	16	0																	1.261	1
124	1/IV	Sow	1	15	1				1/100													1.238	1
125	1/V	Sow	1	15	1				1/100													1.257	1
126	HN2/1	4-8 weeks	1	16	0																	0.957	1
127	HN2/2	4-8 weeks	1	16	0																	0.607	1
128	HN2/3	4-8 weeks	1	16	0																	1.064	1
129	HN2/4	4-8 weeks	1	16	0																	1.008	1
130	HN2/5	4-8 weeks	1	15	1					1/100												1.144	1
131	HN2/6	4-8 weeks	1	16	0																	1.039	1
132	HN2/7	4-8 weeks	1	16	0																	0.809	1
133	HN2/8	4-8 weeks	1	16	0																	1.027	1
134	HN2/9	4-8 weeks	1	16	0																	0.993	1
135	HN2/10	4-8 weeks	1	16	0																	0.971	1
136	HN2/11	9-12 weeks	1	16	0																	0.382	1
137	HN2/12	9-12 weeks	1	16	0																	0.406	1
138	HN2/13	9-12 weeks	1	16	0																	0.223	0
139	HN2/14	9-12 weeks	1	16	0																	0.326	1
140	HN2/15	9-12 weeks	1	16	0																	0.149	0
141	HN2/16	9-12 weeks	1	16	0																	0.335	1
142	HN2/17	9-12 weeks	1	16	0																	0.369	1
143	HN2/18	9-12 weeks	1	16	0																	0.139	0
144	HN2/19	9-12 weeks	1	13	1					1/100							1/100			1/100		0.191	0
145	HN2/20	9-12 weeks	1	16	0																	0.481	1
146	2/I	Sow	1	16	0																	0.782	1
147	2/II	Sow	1	16	0																	0.761	1
148	2/III	Sow	1	16	0																	0.776	1
149	2/IV	Sow	1	16	0																	0.658	1
150	2/V	Sow	1	16	0																	0.678	1
151	HN3/1	4-8 weeks	1	16	0																	0.100	0
152	HN3/2	4-8 weeks	1	16	0																	0.103	0
153	HN3/3	4-8 weeks	1	16	0																	0.204	0
154	HN3/4	4-8 weeks	1	16	0																	0.273	1
155	HN3/5	4-8 weeks	1	16	0																	0.137	0
156	HN3/6	4-8 weeks	1	16	0																	0.823	1
157	HN3/7	4-8 weeks	1	16	0																	0.073	0
158	HN3/8	4-8 weeks	1	16	0																	0.078	0
159	HN3/9	4-8 weeks	1	16	0																	0.773	1
160	HN3/10	4-8 weeks	1	16	0																	0.119	0
161	HN3/11	9-12 weeks	1	16	0																	0.222	0
162	HN3/12	9-12 weeks	1	15	1															1/100		0.253	1
163	HN3/13	9-12 weeks	1	16	0																	0.390	1
164	HN3/14	9-12 weeks	1	16	0																	0.313	1
165	HN3/15	9-12 weeks	1	16	0																	0.337	1
166	HN3/16	9-12 weeks	1	16	0																	0.221	0
167	HN3/17	9-12 weeks	1	16	0																	0.402	1
168	HN3/18	9-12 weeks	1	16	0																	0.286	1
169	HN3/19	9-12 weeks	1	16	0																	0.211	0
170	HN3/20	9-12 weeks	1	16	0																	0.454	1
171	3/I	Sow	1	16	0																	1.357	1
172	3/II	Sow	1	16	0																	1.472	1
173	3/III	Sow	1	16	0																	1.143	1
174	3/IV	Sow	1	16	0																	1.323	1
175	3/V	Sow	1	16	0																	1.041	1
176	HN4/1	4-8 weeks	1	16	0																	0.450	1
177	HN4/2	4-8 weeks	1	16	0																	0.187	0
178	HN4/3	4-8 weeks	1	16	0																	0.189	0
179	HN4/4	4-8 weeks	1	16	0																	0.309	1
180	HN4/5	4-8 weeks	1	16	0																	0.425	1
181	HN4/6	4-8 weeks	1	16	0																	0.383	1
182	HN4/7	4-8 weeks	1	16	0																	0.139	0
183	HN4/8	4-8 weeks	1	16	0																	0.445	1
184	HN4/9	4-8 weeks	1	16	0																	0.086	0
185	HN4/10	4-8 weeks	1	16	0																	0.334	1
186	HN4/11	9-12 weeks	1	16	0																	0.812	1
187	HN4/12	9-12 weeks	1	16	0																	0.768	1
188	HN4/13	9-12 weeks	1	16	0																	0.821	1
189	HN4/14	9-12 weeks	1	16	0																	1.012	1
190	HN4/15	9-12 weeks	1	16	0																	0.587	1
191	HN4/16	9-12 weeks	1	16	0																	0.780	1
192	HN4/17	9-12 weeks	1	16	0																	0.721	1
193	HN4/18	9-12 weeks	1	16	0																	0.765	1
194	HN4/19	9-12 weeks	1	16	0																	0.802	1
195	HN4/20	9-12 weeks	1	16	0																	1.012	1
196	4/I	Sow	1	16	0																	1.150	1
197	4/II	Sow	1	16	0																	1.135	1
198	4/III	Sow	1	16	0																	0.820	1
199	4/IV	Sow	1	16	0																	1.097	1
200	4/V	Sow	1	16	0																	1.018	1
201	TB1/1	4-8 weeks	1	16	0																	0.225	0
202	TB1/2	4-8 weeks	1	16	0																	0.309	1
203	TB1/3	4-8 weeks	1	16	0																	0.236	0
204	TB1/4	4-8 weeks	1	16	0																	0.319	1
205	TB1/5	4-8 weeks	1	16	0																	1.122	1
206	TB1/6	4-8 weeks	1	16	0																	0.301	1
207	TB1/7	4-8 weeks	1	16	0																	0.832	1
208	TB1/8	4-8 weeks	1	16	0																	0.708	1
209	TB1/9	4-8 weeks	1	16	0																	0.652	1
210	TB1/10	4-8 weeks	1	16	0																	0.656	1
211	TB1/11	9-12 weeks	1	15	1					1/100												0.901	1
212	TB1/12	9-12 weeks	1	15	1					1/100												0.145	0
213	TB1/13	9-12 weeks	1	16	0																	0.539	1
214	TB1/14	9-12 weeks	1	16	0																	0.338	1
215	TB1/15	9-12 weeks	1	16	0																	0.649	1
216	TB1/16	9-12 weeks	1	16	0																	0.069	0
217	TB1/17	9-12 weeks	1	16	0																	0.443	1
218	TB1/18	9-12 weeks	1	16	0																	0.692	1
219	TB1/19	9-12 weeks	1	16	0																	0.621	1
220	TB1/20	9-12 weeks	1	16	0																	0.668	1
221	I	Sow	1	16	0																	1.042	1
222	II	Sow	1	16	0																	1.145	1
223	III	Sow	1	16	0																	1.123	1
224	IV	Sow	1	16	0																	1.177	1
225	V	Sow	1	15	1				1/100													1.159	1
226	TB2/1	4-8 weeks	1	16	0																	0.025	0
227	TB2/2	4-8 weeks	1	16	0																	0.393	1
228	TB2/3	4-8 weeks	1	16	0																	0.437	1
229	TB2/4	4-8 weeks	1	16	0																	0.507	1
230	TB2/5	4-8 weeks	1	16	0																	0.039	0
231	TB2/6	4-8 weeks	1	16	0																	0.068	0
232	TB2/7	4-8 weeks	1	16	0																	0.047	0
233	TB2/8	4-8 weeks	1	16	0																	0.032	0
234	TB2/9	4-8 weeks	1	16	0																	0.028	0
235	TB2/10	4-8 weeks	1	16	0																	0.033	0
236	TB2/11	9-12 weeks	1	16	0																	0.096	0
237	TB2/12	9-12 weeks	1	16	0																	0.596	1
238	TB2/13	9-12 weeks	1	16	0																	0.087	0
239	TB2/14	9-12 weeks	1	15	1												1/100					0.290	1
240	TB2/15	9-12 weeks	1	16	0																	0.068	0
241	TB2/16	9-12 weeks	1	16	0																	0.069	0
242	TB2/17	9-12 weeks	1	16	0																	0.610	1
243	TB2/18	9-12 weeks	1	16	0																	0.100	0
244	TB2/19	9-12 weeks	1	16	0																	0.025	0
245	TB2/20	9-12 weeks	1	16	0																	0.123	0
246	I	Sow	1	16	0																	1.105	1
247	II	Sow	1	16	0																	0.949	1
248	III	Sow	1	16	0																	1.128	1
249	IV	Sow	1	16	0																	1.282	1
250	V	Sow	1	16	0																	0.022	0
251	TB3/1	4-8 weeks	1	16	0																	0.023	0
252	TB3/2	4-8 weeks	1	16	0																	0.360	1
253	TB3/3	4-8 weeks	1	16	0																	0.345	1
254	TB3/4	4-8 weeks	1	15	1															1/100		0.434	1
255	TB3/5	4-8 weeks	1	15	1				1/100													1.047	1
256	TB3/6	4-8 weeks	1	15	1															1/100		0.863	1
257	TB3/7	4-8 weeks	1	16	0																	0.671	1
258	TB3/8	4-8 weeks	1	16	0																	0.990	1
259	TB3/9	4-8 weeks	1	16	0																	0.928	1
260	TB3/10	4-8 weeks	1	16	0																	0.971	1
261	TB3/11	9-12 weeks	1	15	1	1/100																0.967	1
262	TB3/12	9-12 weeks	1	15	1															1/100		0.699	1
263	TB3/13	9-12 weeks	1	16	0																	0.985	1
264	TB3/14	9-12 weeks	1	16	0																	0.753	1
265	TB3/15	9-12 weeks	1	16	0																	0.147	0
266	TB3/16	9-12 weeks	1	16	0																	0.801	1
267	TB3/17	9-12 weeks	1	15	1	1/100																0.844	1
268	TB3/18	9-12 weeks	1	16	0																	0.484	1
269	TB3/19	9-12 weeks	1	16	0																	1.003	1
270	TB3/20	9-12 weeks	1	16	0																	0.932	1
271	I	Sow	1	15	1				1/100													1.318	1
272	II	Sow	1	16	0																	0.985	1
273	III	Sow	1	16	0																	1.309	1
274	IV	Sow	1	16	0																	1.254	1
275	V	Sow	1	15	1	1/100																1.179	1
276	TB4/1	4-8 weeks	1	16	0																	0.533	1
277	TB4/2	4-8 weeks	1	16	0																	0.634	1
278	TB4/3	4-8 weeks	1	16	0																	0.548	1
279	TB4/4	4-8 weeks	1	16	0																	1.232	1
280	TB4/5	4-8 weeks	1	16	0																	1.206	1
281	TB4/6	4-8 weeks	1	16	0																	0.703	1
282	TB4/7	4-8 weeks	1	16	0																	0.571	1
283	TB4/8	4-8 weeks	1	16	0																	0.506	1
284	TB4/9	4-8 weeks	1	16	0																	1.101	1
285	TB4/10	4-8 weeks	1	16	0																	1.176	1
286	TB4/11	9-12 weeks	1	16	0																	1.178	1
287	TB4/12	9-12 weeks	1	16	0																	0.720	1
288	TB4/13	9-12 weeks	1	16	0																	0.696	1
289	TB4/14	9-12 weeks	1	16	0																	0.046	0
290	TB4/15	9-12 weeks	1	16	0																	0.751	1
291	TB4/16	9-12 weeks	1	16	0																	0.962	1
292	TB4/17	9-12 weeks	1	16	0																	0.032	0
293	TB4/18	9-12 weeks	1	16	0																	0.995	1
294	TB4/19	9-12 weeks	1	16	0																	1.045	1
295	TB4/20	9-12 weeks	1	16	0																	0.033	0
296	4/I	Sow	1	16	0																	1.308	1
297	4/II	Sow	1	16	0																	0.111	0
298	4/III	Sow	1	16	0																	1.091	1
299	4/IV	Sow	1	16	0																	0.625	1
300	4/V	Sow	1	16	0																	1.316	1
301	2	4-8 weeks	2	16	0																	0.049	0
302	3	4-8 weeks	2	16	0																	0.181	0
303	4	4-8 weeks	2	16	0																	0.043	0
304	5	4-8 weeks	2	16	0																	1.167	1
305	6	4-8 weeks	2	16	0																	0.061	0
306	7	4-8 weeks	2	16	0																	0.060	0
307	8	4-8 weeks	2	16	0																	0.995	1
308	9	4-8 weeks	2	16	0																	0.048	0
309	10	4-8 weeks	2	16	0																	0.986	1
310	11	4-8 weeks	2	16	0																	0.039	0
311	28	9-12 weeks	2	16	0																	0.917	1
312	31	9-12 weeks	2	15	1															1/100		1.313	1
313	32	9-12 weeks	2	16	0																	1.270	1
314	33	9-12 weeks	2	16	0																	0.940	1
315	34	9-12 weeks	2	14	1				1/100						1/100							0.538	1
316	35	9-12 weeks	2	15	1															1/100		0.789	1
317	36	9-12 weeks	2	16	0																	0.926	1
318	37	9-12 weeks	2	16	0																	0.676	1
319	39	9-12 weeks	2	16	0																	1.315	1
320	40	9-12 weeks	2	16	0																	0.691	1
321	V	Sow	2	14	1	1/100									1/100							0.155	0
322	IV	Sow	2	14	1	1/100									1/100							0.098	0
323	III	Sow	2	12	1	1/100							1/100		1/100	1/100						1.438	1
324	II	Sow	2	13	1	1/100									1/100	1/100						1.164	1
325	I	Sow	2	14	1	1/100			1/100													0.131	0
326	5	4-8 weeks	2	16	0																	0.134	0
327	6	4-8 weeks	2	16	0																	0.602	1
328	14	4-8 weeks	2	16	0																	0.109	0
329	17	4-8 weeks	2	16	0																	1.195	1
330	19	4-8 weeks	2	16	0																	0.963	1
331	24	4-8 weeks	2	16	0																	0.965	1
332	26	4-8 weeks	2	16	0																	1.238	1
333	27	4-8 weeks	2	16	0																	0.190	0
334	28	4-8 weeks	2	16	0																	1.289	1
335	29	4-8 weeks	2	16	0																	0.079	0
336	36	9-12 weeks	2	16	0																	1.328	1
337	37	9-12 weeks	2	16	0																	1.201	1
338	38	9-12 weeks	2	16	0																	1.279	1
339	39	9-12 weeks	2	16	0																	1.279	1
340	40	9-12 weeks	2	16	0																	1.124	1
341	51	9-12 weeks	2	16	0																	1.269	1
342	52	9-12 weeks	2	16	0																	0.949	1
343	53	9-12 weeks	2	16	0																	0.426	1
344	55	9-12 weeks	2	16	0																	0.114	0
345	57	9-12 weeks	2	16	0																	0.907	1
346	I	Sow	2	15	1						1/100											0.216	0
347	II	Sow	2	14	1						1/100						1/100					0.132	0
348	III	Sow	2	15	1	1/100																0.411	1
349	IV	Sow	2	15	1												1/100					1.353	1
350	V	Sow	2	14	1	1/100											1/100					1.228	1
351	1	4-8 weeks	2	14	1	1/100											1/100					1.053	1
352	3	4-8 weeks	2	16	0																	1.486	1
353	4	4-8 weeks	2	15	1				1/100													1.227	1
354	7	4-8 weeks	2	15	1										1/100							0.195	0
355	9	4-8 weeks	2	15	1				1/100													1.021	1
356	11	4-8 weeks	2	16	0																	1.297	1
357	15	4-8 weeks	2	16	0																	1.349	1
358	17	4-8 weeks	2	16	0																	1.228	1
359	18	4-8 weeks	2	15	1				1/100													1.231	1
360	22	4-8 weeks	2	16	0																	0.073	0
361	27	9-12 weeks	2	16	0																	0.106	0
362	29	9-12 weeks	2	16	0																	0.968	1
363	32	9-12 weeks	2	16	0																	1.298	1
364	40	9-12 weeks	2	16	0																	0.107	0
365	47	9-12 weeks	2	16	0																	1.251	1
366	49	9-12 weeks	2	16	0																	1.393	1
367	50	9-12 weeks	2	16	0																	1.095	1
368	52	9-12 weeks	2	16	0																	0.923	1
369	54	9-12 weeks	2	16	0																	1.309	1
370	56	9-12 weeks	2	16	0																	1.162	1
371	I	Sow	2	16	0																	1.279	1
372	II	Sow	2	16	0																	1.151	1
373	III	Sow	2	15	1				1/100													1.239	1
374	IV	Sow	2	15	1				1/100													0.169	0
375	V	Sow	2	14	1				1/100											1/100		0.176	0
376	2	4-8 weeks	2	16	0																	1.139	1
377	7	4-8 weeks	2	16	0																	0.071	0
378	8	4-8 weeks	2	16	0																	0.067	0
379	10	4-8 weeks	2	16	0																	1.155	1
380	11	4-8 weeks	2	16	0																	0.087	0
381	14	4-8 weeks	2	16	0																	0.086	0
382	17	4-8 weeks	2	16	0																	1.224	1
383	19	4-8 weeks	2	16	0																	1.223	1
384	25	4-8 weeks	2	16	0																	1.167	1
385	26	4-8 weeks	2	16	0																	1.170	1
386	28	9-12 weeks	2	16	0																	0.776	1
387	30	9-12 weeks	2	16	0																	0.786	1
388	33	9-12 weeks	2	16	0																	0.051	0
389	37	9-12 weeks	2	16	0																	1.278	1
390	40	9-12 weeks	2	16	0																	0.076	0
391	42	9-12 weeks	2	15	1															1/100		0.122	0
392	47	9-12 weeks	2	16	0																	0.687	1
393	50	9-12 weeks	2	16	0																	0.063	0
394	51	9-12 weeks	2	16	0																	1.071	1
395	52	9-12 weeks	2	16	0																	1.050	1
396	I	Sow	2	15	1				1/100													0.614	1
397	II	Sow	2	15	1				1/100													0.628	1
398	III	Sow	2	15	1				1/100													0.034	0
399	IV	Sow	2	15	1				1/100													0.054	0
400	V	Sow	2	16	0																	0.064	0
401	HN1-1	4-8 weeks	2	16	0																	0.419	1
402	HN1-2	4-8 weeks	2	16	0																	0.417	1
403	HN1-3	4-8 weeks	2	16	0																	0.430	1
404	HN1-4	4-8 weeks	2	16	0																	0.543	1
405	HN1-5	4-8 weeks	2	16	0																	0.400	1
406	HN1-6	4-8 weeks	2	16	0																	0.425	1
407	HN1-7	4-8 weeks	2	16	0																	0.411	1
408	HN1-8	4-8 weeks	2	16	0																	0.345	1
409	HN1-9	4-8 weeks	2	16	0																	0.388	1
410	HN1-10	4-8 weeks	2	16	0																	0.428	1
411	HN1-11	9-12 weeks	2	16	0																	0.481	1
412	HN1-12	9-12 weeks	2	16	0																	0.527	1
413	HN1-13	9-12 weeks	2	16	0																	0.468	1
414	HN1-14	9-12 weeks	2	16	0																	0.829	1
415	HN1-15	9-12 weeks	2	16	0																	0.821	1
416	HN1-16	9-12 weeks	2	16	0																	0.793	1
417	HN1-17	9-12 weeks	2	16	0																	0.878	1
418	HN1-18	9-12 weeks	2	16	0																	0.914	1
419	HN1-19	9-12 weeks	2	16	0																	1.072	1
420	HN1-20	9-12 weeks	2	16	0																	0.621	1
421	HN1-I	Sow	2	14	1										1/100					1/100		1.199	1
422	HN1-II	Sow	2	14	1										1/100					1/100		1.120	1
423	HN1-III	Sow	2	14	1										1/100					1/100		1.235	1
424	HN1-IV	Sow	2	13	1				1/100						1/100					1/100		1.242	1
425	HN1-V	Sow	2	15	1										1/100							1.225	1
426	HN2-1	4-8 weeks	2	15	1															1/100		1.180	1
427	HN2-2	4-8 weeks	2	15	1															1/100		1.015	1
428	HN2-3	4-8 weeks	2	15	1															1/100		1.026	1
429	HN2-4	4-8 weeks	2	15	1															1/100		0.961	1
430	HN2-5	4-8 weeks	2	16	0																	0.920	1
431	HN2-6	4-8 weeks	2	16	0																	0.939	1
432	HN2-7	4-8 weeks	2	16	0																	0.699	1
433	HN2-8	4-8 weeks	2	16	0																	0.931	1
434	HN2-9	4-8 weeks	2	16	0																	0.789	1
435	HN2-10	4-8 weeks	2	16	0																	0.996	1
436	HN2-11	9-12 weeks	2	16	0																	0.087	0
437	HN2-12	9-12 weeks	2	16	0																	0.077	0
438	HN2-13	9-12 weeks	2	16	0																	0.047	0
439	HN2-14	9-12 weeks	2	16	0																	0.075	0
440	HN2-15	9-12 weeks	2	16	0																	0.085	0
441	HN2-16	9-12 weeks	2	16	0																	0.055	0
442	HN2-17	9-12 weeks	2	16	0																	0.080	0
443	HN2-18	9-12 weeks	2	16	0																	0.116	0
444	HN2-19	9-12 weeks	2	16	0																	0.132	0
445	HN2-20	9-12 weeks	2	16	0																	0.055	0
446	HN2-I	Sow	2	16	0																	1.219	1
447	HN2-II	Sow	2	16	0																	1.155	1
448	HN2-III	Sow	2	16	0																	0.104	0
449	HN2-IV	Sow	2	14	1				1/100						1/100							0.099	0
450	HN2-V	Sow	2	16	0																	0.113	0
451	HN3-1	4-8 weeks	2	16	0																	0.130	0
452	HN3-2	4-8 weeks	2	16	0																	0.131	0
453	HN3-3	4-8 weeks	2	15	1															1/100		0.136	0
454	HN3-4	4-8 weeks	2	15	1															1/100		0.245	0
455	HN3-5	4-8 weeks	2	15	1															1/100		0.114	0
456	HN3-6	4-8 weeks	2	16	0																	0.137	0
457	HN3-7	4-8 weeks	2	16	0																	0.248	0
458	HN3-8	4-8 weeks	2	16	0																	0.330	1
459	HN3-9	4-8 weeks	2	16	0																	0.261	1
460	HN3-10	4-8 weeks	2	16	0																	0.148	0
461	HN3-11	9-12 weeks	2	16	0																	0.173	0
462	HN3-12	9-12 weeks	2	16	0																	0.170	0
463	HN3-13	9-12 weeks	2	16	0																	0.148	0
464	HN3-14	9-12 weeks	2	16	0																	0.169	0
465	HN3-15	9-12 weeks	2	16	0																	0.146	0
466	HN3-16	9-12 weeks	2	16	0																	0.170	0
467	HN3-17	9-12 weeks	2	16	0																	0.167	0
468	HN3-18	9-12 weeks	2	16	0																	0.248	0
469	HN3-19	9-12 weeks	2	16	0																	0.198	0
470	HN3-20	9-12 weeks	2	15	1															1/100		0.196	0
471	HN3-I	Sow	2	16	0																	1.165	1
472	HN3-II	Sow	2	16	0																	0.844	1
473	HN3-III	Sow	2	16	0																	1.140	1
474	HN3-IV	Sow	2	16	0																	1.264	1
475	HN3-V	Sow	2	16	0																	1.010	1
476	HN4-1	4-8 weeks	2	16	0																	0.140	0
477	HN4-2	4-8 weeks	2	16	0																	0.161	0
478	HN4-3	4-8 weeks	2	16	0																	0.080	0
479	HN4-4	4-8 weeks	2	16	0																	0.137	0
480	HN4-5	4-8 weeks	2	16	0																	0.046	0
481	HN4-6	4-8 weeks	2	16	0																	0.126	0
482	HN4-7	4-8 weeks	2	16	0																	0.166	0
483	HN4-8	4-8 weeks	2	15	1										1/200							0.172	0
484	HN4-9	4-8 weeks	2	16	0																	0.087	0
485	HN4-10	4-8 weeks	2	16	0																	0.152	0
486	HN4-11	9-12 weeks	2	16	0																	0.138	0
487	HN4-12	9-12 weeks	2	16	0																	0.226	0
488	HN4-13	9-12 weeks	2	16	0																	0.245	0
489	HN4-14	9-12 weeks	2	16	0																	0.133	0
490	HN4-15	9-12 weeks	2	16	0																	0.137	0
491	HN4-16	9-12 weeks	2	16	0																	0.277	1
492	HN4-17	9-12 weeks	2	16	0																	0.174	0
493	HN4-18	9-12 weeks	2	16	0																	0.165	0
494	HN4-19	9-12 weeks	2	16	0																	0.141	0
495	HN4-20	9-12 weeks	2	16	0																	0.236	0
496	HN4-I	Sow	2	16	0																	1.024	1
497	HN4-II	Sow	2	16	0																	0.852	1
498	HN4-III	Sow	2	16	0																	1.074	1
499	HN4-IV	Sow	2	16	0																	0.973	1
500	HN4-V	Sow	2	16	0																	0.132	0
501	TB1-1	4-8 weeks	2	16	0																	0.574	1
502	TB1-2	4-8 weeks	2	16	0																	0.613	1
503	TB1-3	4-8 weeks	2	16	0																	0.961	1
504	TB1-4	4-8 weeks	2	16	0																	0.606	1
505	TB1-5	4-8 weeks	2	15	1				1/100													0.912	1
506	TB1-6	4-8 weeks	2	15	1				1/100													0.965	1
507	TB1-7	4-8 weeks	2	15	1				1/100													1.006	1
508	TB1-8	4-8 weeks	2	16	0																	0.618	1
509	TB1-9	4-8 weeks	2	16	0																	1.077	1
510	TB1-10	4-8 weeks	2	14	1				1/100						1/100							0.951	1
511	TB1-11	9-12 weeks	2	14	1				1/100						1/100							0.979	1
512	TB1-12	9-12 weeks	2	16	0																	0.137	0
513	TB1-13	9-12 weeks	2	16	0																	0.450	1
514	TB1-14	9-12 weeks	2	16	0																	0.137	0
515	TB1-15	9-12 weeks	2	16	0																	1.007	1
516	TB1-16	9-12 weeks	2	16	0																	0.451	1
517	TB1-17	9-12 weeks	2	16	0																	0.345	1
518	TB1-18	9-12 weeks	2	16	0																	0.414	1
519	TB1-19	9-12 weeks	2	16	0																	0.996	1
520	TB1-20	9-12 weeks	2	16	0																	0.150	0
521	TB1-I	Sow	2	16	0																	1.289	1
522	TB1-II	Sow	2	15	1								1/100									1.255	1
523	TB1-III	Sow	2	15	1								1/100									1.243	1
524	TB1-IV	Sow	2	16	0																	1.315	1
525	TB1-V	Sow	2	14	1								1/100							1/100		1.245	1
526	TB2-1	4-8 weeks	2	16	0																	0.405	1
527	TB2-2	4-8 weeks	2	16	0																	0.396	1
528	TB2-3	4-8 weeks	2	16	0																	0.343	1
529	TB2-4	4-8 weeks	2	16	0																	0.367	1
530	TB2-5	4-8 weeks	2	16	0																	0.383	1
531	TB2-6	4-8 weeks	2	16	0																	0.379	1
532	TB2-7	4-8 weeks	2	16	0																	0.344	1
533	TB2-8	4-8 weeks	2	16	0																	0.404	1
534	TB2-9	4-8 weeks	2	16	0																	0.408	1
535	TB2-10	4-8 weeks	2	16	0																	0.372	1
536	TB2-11	9-12 weeks	2	16	0																	0.440	1
537	TB2-12	9-12 weeks	2	16	0																	1.077	1
538	TB2-13	9-12 weeks	2	16	0																	0.384	1
539	TB2-14	9-12 weeks	2	16	0																	0.389	1
540	TB2-15	9-12 weeks	2	16	0																	0.383	1
541	TB2-16	9-12 weeks	2	16	0																	0.426	1
542	TB2-17	9-12 weeks	2	16	0																	0.428	1
543	TB2-18	9-12 weeks	2	16	0																	0.447	1
544	TB2-19	9-12 weeks	2	16	0																	0.407	1
545	TB2-20	9-12 weeks	2	16	0																	0.372	1
546	TB2-I	Sow	2	15	1				1/100													1.187	1
547	TB2-II	Sow	2	16	0																	1.119	1
548	TB2-III	Sow	2	16	0																	1.223	1
549	TB2-IV	Sow	2	16	0																	1.003	1
550	TB2-V	Sow	2	15	1										1/100							1.110	1
551	TB3-1	4-8 weeks	2	16	0																	0.695	1
552	TB3-2	4-8 weeks	2	16	0																	0.702	1
553	TB3-3	4-8 weeks	2	16	0																	0.971	1
554	TB3-4	4-8 weeks	2	16	0																	0.804	1
555	TB3-5	4-8 weeks	2	16	0																	0.673	1
556	TB3-6	4-8 weeks	2	16	0																	0.733	1
557	TB3-7	4-8 weeks	2	16	0																	0.961	1
558	TB3-8	4-8 weeks	2	16	0																	0.796	1
559	TB3-9	4-8 weeks	2	16	0																	1.070	1
560	TB3-10	4-8 weeks	2	16	0																	0.381	1
561	TB3-11	9-12 weeks	2	16	0																	0.700	1
562	TB3-12	9-12 weeks	2	16	0																	0.651	1
563	TB3-13	9-12 weeks	2	16	0																	0.750	1
564	TB3-14	9-12 weeks	2	16	0																	0.968	1
565	TB3-15	9-12 weeks	2	16	0																	0.901	1
566	TB3-16	9-12 weeks	2	16	0																	0.710	1
567	TB3-17	9-12 weeks	2	16	0																	0.909	1
568	TB3-18	9-12 weeks	2	16	0																	0.857	1
569	TB3-19	9-12 weeks	2	16	0																	0.971	1
570	TB3-20	9-12 weeks	2	16	0																	0.648	1
571	TB3-I	Sow	2	14	1				1/100						1/100							1.304	1
572	TB3-II	Sow	2	16	0																	1.246	1
573	TB3-III	Sow	2	15	1				1/100													1.316	1
574	TB3-IV	Sow	2	16	0																	0.773	1
575	TB3-V	Sow	2	13	1				1/100						1/100		1/100					1.155	1
576	TB4-1	4-8 weeks	2	16	0																	0.097	0
577	TB4-2	4-8 weeks	2	16	0																	0.560	1
578	TB4-3	4-8 weeks	2	16	0																	0.599	1
579	TB4-4	4-8 weeks	2	16	0																	0.657	1
580	TB4-5	4-8 weeks	2	16	0																	0.441	1
581	TB4-6	4-8 weeks	2	15	1															1/100		0.077	0
582	TB4-7	4-8 weeks	2	16	0																	0.126	0
583	TB4-8	4-8 weeks	2	16	0																	0.080	0
584	TB4-9	4-8 weeks	2	16	0																	0.086	0
585	TB4-10	4-8 weeks	2	16	0																	0.054	0
586	TB4-11	9-12 weeks	2	16	0																	0.780	1
587	TB4-12	9-12 weeks	2	16	0																	0.979	1
588	TB4-13	9-12 weeks	2	16	0																	0.946	1
589	TB4-14	9-12 weeks	2	16	0																	0.870	1
590	TB4-15	9-12 weeks	2	16	0																	0.818	1
591	TB4-16	9-12 weeks	2	16	0																	0.826	1
592	TB4-17	9-12 weeks	2	16	0																	0.770	1
593	TB4-18	9-12 weeks	2	16	0																	0.925	1
594	TB4-19	9-12 weeks	2	16	0																	0.859	1
595	TB4-20	9-12 weeks	2	16	0																	1.005	1
596	TB4-I	Sow	2	16	0																	0.842	1
597	TB4-II	Sow	2	15	1										1/100							0.940	1
598	TB4-III	Sow	2	16	0																	1.132	1
599	TB4-IV	Sow	2	15	1												1/100					1.073	1
600	TB4-V	Sow	2	16	0																	1.288	1
1		4-8 weeks	1	16	0																	0.218	0
2		4-8 weeks	1	16	0																	0.942	1
3		4-8 weeks	1	16	0																	0.310	1
4		4-8 weeks	1	16	0																	0.306	1
5		4-8 weeks	1	16	0																	0.583	1
6		4-8 weeks	1	16	0																	1.018	1
7		4-8 weeks	1	16	0																	1.046	1
8		4-8 weeks	1	16	0																	0.778	1
9		4-8 weeks	1	16	0																	0.796	1
10		4-8 weeks	1	16	0																	0.592	1
11		9-12 weeks	1	16	0																	0.959	1
12		9-12 weeks	1	16	0																	0.874	1
13		9-12 weeks	1	16	0																	0.476	1
14		9-12 weeks	1	16	0																	0.518	1
15		9-12 weeks	1	16	0																	0.435	1
16		9-12 weeks	1	16	0																	1.191	1
17		9-12 weeks	1	16	0																	0.625	1
18		9-12 weeks	1	16	0																	0.331	1
19		9-12 weeks	1	16	0																	0.527	1
20		9-12 weeks	1	16	0																	0.543	1
21		Sow	1	14	1				1/100						1/100							1.208	1
22		Sow	1	14	1				1/100						1/100							0.971	1
23		Sow	1	16	0																	1.322	1
24		Sow	1	14	1				1/100						1/100							0.968	1
25		Sow	1	12	1	1/100			1/200		1/100				1/100							1.306	1
26		4-8 weeks	1	16	0																	1.277	1
27		4-8 weeks	1	16	0																	1.258	1
28		4-8 weeks	1	16	0																	1.335	1
29		4-8 weeks	1	16	0																	1.202	1
30		4-8 weeks	1	16	0																	1.191	1
31		4-8 weeks	1	16	0																	1.480	1
32		4-8 weeks	1	16	0																	1.226	1
33		4-8 weeks	1	16	0																	1.270	1
34		4-8 weeks	1	16	0																	1.043	1
35		4-8 weeks	1	16	0																	0.450	1
36		9-12 weeks	1	16	0																	0.311	1
37		9-12 weeks	1	16	0																	0.189	0
38		9-12 weeks	1	16	0																	0.139	0
39		9-12 weeks	1	16	0																	0.363	1
40		9-12 weeks	1	16	0																	0.412	1
41		9-12 weeks	1	16	0																	0.371	1
42		9-12 weeks	1	16	0																	0.262	1
43		9-12 weeks	1	16	0																	0.236	0
44		9-12 weeks	1	16	0																	0.232	0
45		9-12 weeks	1	16	0																	0.980	1
46		Sow	1	16	0																	1.289	1
47		Sow	1	16	0																	1.487	1
48		Sow	1	16	0																	1.113	1
49		Sow	1	16	0																	1.445	1
50		Sow	1	15	1										1/100							1.367	1
51		Sow	1	16	0																	0.108	0
52		Sow	1	16	0																	0.066	0
53		Sow	1	16	0																	0.236	0
54		Sow	1	16	0																	0.146	0
55		Sow	1	16	0																	0.079	0
56		Sow	1	16	0																	0.181	0
57		Sow	1	16	0																	0.088	0
58		Sow	1	16	0																	0.228	0
59		Sow	1	16	0																	0.074	0
60		Sow	1	16	0																	0.560	1
61		Sow	1	16	0																	0.271	1
62		Sow	1	16	0																	0.245	0
63		Sow	1	16	0																	0.111	0
64		Sow	1	16	0																	0.075	0
65		Sow	1	16	0																	0.964	1
66		Sow	1	16	0																	0.129	0
67		Sow	1	16	0																	0.167	0
68		Sow	1	16	0																	0.204	0
69		Sow	1	16	0																	0.857	1
70		Sow	1	16	0																	0.225	0
71		Sow	1	16	0																	0.099	0
72		Sow	1	16	0																	0.126	0
73		Sow	1	16	0																	0.077	0
74		Sow	1	16	0																	0.075	0
75		Sow	1	16	0																	0.071	0
76		9-12 weeks	1	16	0																	0.883	1
77		9-12 weeks	1	16	0																	0.799	1
78		9-12 weeks	1	16	0																	0.698	1
79		9-12 weeks	1	16	0																	0.984	1
80		9-12 weeks	1	16	0																	0.594	1
81		9-12 weeks	1	16	0																	0.854	1
82		9-12 weeks	1	16	0																	1.219	1
83		9-12 weeks	1	16	0																	0.902	1
84		9-12 weeks	1	16	0																	0.925	1
85		9-12 weeks	1	16	0																	0.935	1
86		4-8 weeks	1	16	0																	0.682	1
87		4-8 weeks	1	16	0																	0.580	1
88		4-8 weeks	1	16	0																	0.510	1
89		4-8 weeks	1	16	0																	0.821	1
90		4-8 weeks	1	16	0																	1.038	1
91		4-8 weeks	1	16	0																	0.275	1
92		4-8 weeks	1	16	0																	0.544	1
93		4-8 weeks	1	16	0																	0.732	1
94		4-8 weeks	1	16	0																	0.800	1
95		4-8 weeks	1	16	0																	0.484	1
96		Sow	1	16	0																	1.414	1
97		Sow	1	16	0																	1.265	1
98		Sow	1	16	0																	1.478	1
99		Sow	1	16	0																	1.156	1
100		Sow	1	16	0																	1.563	1
101		4-8 weeks	1	16	0																	1.090	1
102		4-8 weeks	1	16	0																	1.040	1
103		4-8 weeks	1	16	0																	1.222	1
104		4-8 weeks	1	16	0																	1.272	1
105		4-8 weeks	1	16	0																	0.929	1
106		4-8 weeks	1	16	0																	0.929	1
107		4-8 weeks	1	16	0																	1.300	1
108		4-8 weeks	1	16	0																	0.652	1
109		4-8 weeks	1	16	0																	1.112	1
110		4-8 weeks	1	16	0																	1.278	1
111		4-8 weeks	1	16	0																	1.004	1
112		4-8 weeks	1	16	0																	1.189	1
113		9-12 weeks	1	16	0																	1.003	1
114		9-12 weeks	1	16	0																	1.154	1
115		9-12 weeks	1	16	0																	0.857	1
116		9-12 weeks	1	16	0																	1.067	1
117		9-12 weeks	1	16	0																	0.940	1
118		9-12 weeks	1	16	0																	0.846	1
119		9-12 weeks	1	16	0																	0.567	1
120		9-12 weeks	1	16	0																	0.534	1
121		Sow	1	16	0																	1.095	1
122		Sow	1	16	0																	1.154	1
123		Sow	1	16	0																	1.214	1
124		Sow	1	16	0																	1.442	1
125		Sow	1	16	0																	1.341	1
126		4-8 weeks	1	16	0																	0.694	1
127		4-8 weeks	1	16	0																	0.838	1
128		4-8 weeks	1	16	0																	0.624	1
129		4-8 weeks	1	16	0																	0.345	1
130		4-8 weeks	1	16	0																	0.509	1
131		4-8 weeks	1	16	0																	0.658	1
132		4-8 weeks	1	16	0																	0.785	1
133		4-8 weeks	1	16	0																	0.810	1
134		4-8 weeks	1	16	0																	0.539	1
135		4-8 weeks	1	16	0																	0.598	1
136		9-12 weeks	1	16	0																	0.382	1
137		9-12 weeks	1	16	0																	0.338	1
138		9-12 weeks	1	16	0																	0.610	1
139		9-12 weeks	1	16	0																	0.389	1
140		9-12 weeks	1	16	0																	0.361	1
141		9-12 weeks	1	16	0																	0.471	1
142		9-12 weeks	1	16	0																	0.859	1
143		9-12 weeks	1	16	0																	0.484	1
144		9-12 weeks	1	16	0																	0.687	1
145		9-12 weeks	1	16	0																	0.503	1
146		Sow	1	14	1	1/200									1/100							1.202	1
147		Sow	1	16	0																	1.034	1
148		Sow	1	16	0																	1.083	1
149		Sow	1	12	1	1/200			1/100			1/100			1/100							1.023	1
150		Sow	1	13	1	1/100			1/100						1/200							1.356	1
151		4-8 weeks	1	16	0																	0.143	0
152		4-8 weeks	1	16	0																	0.278	1
153		4-8 weeks	1	16	0																	0.240	0
154		4-8 weeks	1	16	0																	0.463	1
155		4-8 weeks	1	16	0																	0.539	1
156		4-8 weeks	1	16	0																	0.305	1
157		4-8 weeks	1	16	0																	0.436	1
158		4-8 weeks	1	16	0																	0.365	1
159		4-8 weeks	1	16	0																	0.337	1
160		4-8 weeks	1	16	0																	0.335	1
161		9-12 weeks	1	16	0																	0.402	1
162		9-12 weeks	1	16	0																	0.348	1
163		9-12 weeks	1	16	0																	0.462	1
164		9-12 weeks	1	16	0																	0.281	1
165		9-12 weeks	1	16	0																	0.146	0
166		9-12 weeks	1	16	0																	0.363	1
167		9-12 weeks	1	16	0																	0.081	0
168		9-12 weeks	1	16	0																	0.340	1
169		9-12 weeks	1	16	0																	0.263	1
170		9-12 weeks	1	16	0																	0.281	1
171		Sow	1	16	0																	0.409	1
172		Sow	1	16	0																	0.716	1
173		Sow	1	16	0																	1.044	1
174		Sow	1	16	0																	0.911	1
175		Sow	1	16	0																	1.173	1
176		4-8 weeks	1	16	0																	0.227	0
177		4-8 weeks	1	16	0																	0.786	1
178		4-8 weeks	1	16	0																	0.624	1
179		4-8 weeks	1	16	0																	0.818	1
180		4-8 weeks	1	16	0																	0.831	1
181		4-8 weeks	1	16	0																	0.913	1
182		4-8 weeks	1	16	0																	0.297	1
183		4-8 weeks	1	16	0																	0.849	1
184		4-8 weeks	1	16	0																	0.779	1
185		4-8 weeks	1	16	0																	0.862	1
186		9-12 weeks	1	16	0																	0.850	1
187		9-12 weeks	1	16	0																	1.051	1
188		9-12 weeks	1	16	0																	1.090	1
189		9-12 weeks	1	16	0																	0.262	1
190		9-12 weeks	1	16	0																	0.135	0
191		9-12 weeks	1	16	0																	0.181	0
192		9-12 weeks	1	16	0																	0.617	1
193		9-12 weeks	1	15	1											1/100						0.719	1
194		9-12 weeks	1	16	0																	0.099	0
195		9-12 weeks	1	16	0																	0.175	0
196		Sow	1	16	0																	0.487	1
197		Sow	1	16	0																	0.171	0
198		Sow	1	16	0																	0.362	1
199		Sow	1	16	0																	0.398	1
200		Sow	1	16	0																	0.504	1
201		4-8 weeks	2	16	0																	0.104	0
202		4-8 weeks	2	16	0																	0.055	0
203		4-8 weeks	2	16	0																	0.085	0
204		4-8 weeks	2	16	0																	0.064	0
205		4-8 weeks	2	16	0																	0.059	0
206		4-8 weeks	2	16	0																	0.152	0
207		4-8 weeks	2	16	0																	0.157	0
208		4-8 weeks	2	16	0																	0.079	0
209		4-8 weeks	2	16	0																	0.200	0
210		4-8 weeks	2	16	0																	0.107	0
211		9-12 weeks	2	12	1	1/100			1/100				1/100			1/100						0.044	0
212		9-12 weeks	2	16	0																	0.154	0
213		9-12 weeks	2	16	0																	0.072	0
214		9-12 weeks	2	16	0																	0.282	1
215		9-12 weeks	2	16	0																	0.206	0
216		9-12 weeks	2	16	0																	0.210	0
217		9-12 weeks	2	16	0																	0.046	0
218		9-12 weeks	2	16	0																	0.047	0
219		9-12 weeks	2	14	1				1/100						1/100							0.134	0
220		9-12 weeks	2	12	1	1/100			1/100						1/100	1/100						0.249	0
221		Sow	2	14	1										1/100	1/100						0.699	1
222		Sow	2	16	0																	0.696	1
223		Sow	2	15	1										1/100							0.787	1
224		Sow	2	13	1				1/100						1/100	1/100						0.778	1
225		Sow	2	13	1				1/200	1/100					1/100							0.883	1
226		Sow	2	16	0																	1.047	1
227		Sow	2	16	0																	0.656	1
228		Sow	2	16	0																	0.857	1
229		Sow	2	16	0																	0.726	1
230		Sow	2	16	0																	0.875	1
231		Sow	2	16	0																	0.933	1
232		Sow	2	16	0																	1.077	1
233		Sow	2	16	0																	0.909	1
234		Sow	2	16	0																	0.748	1
235		Sow	2	16	0																	0.905	1
236		Sow	2	16	0																	1.120	1
237		Sow	2	16	0																	0.565	1
238		Sow	2	16	0																	0.661	1
239		Sow	2	16	0																	0.867	1
240		Sow	2	16	0																	0.085	0
241		Sow	2	16	0																	0.679	1
242		Sow	2	16	0																	0.851	1
243		Sow	2	16	0																	1.145	1
244		Sow	2	16	0																	0.723	1
245		Sow	2	16	0																	0.459	1
246		Sow	2	16	0																	0.920	1
247		Sow	2	13	1				1/200	1/100						1/100						1.135	1
248		Sow	2	16	0																	1.025	1
249		Sow	2	16	0																	0.748	1
250		Sow	2	13	1				1/100						1/100	1/100						0.999	1
251		4-8 weeks	2	16	0																	0.351	1
252		4-8 weeks	2	16	0																	0.311	1
253		4-8 weeks	2	16	0																	0.278	1
254		4-8 weeks	2	15	1				1/100													0.224	0
255		4-8 weeks	2	16	0																	0.291	1
256		4-8 weeks	2	16	0																	0.239	0
257		4-8 weeks	2	16	0																	0.089	0
258		4-8 weeks	2	16	0																	0.220	0
259		4-8 weeks	2	16	0																	0.191	0
260		4-8 weeks	2	16	0																	0.196	0
261		9-12 weeks	2	16	0																	0.797	1
262		9-12 weeks	2	16	0																	1.193	1
263		9-12 weeks	2	16	0																	1.000	1
264		9-12 weeks	2	16	0																	1.008	1
265		9-12 weeks	2	16	0																	1.207	1
266		9-12 weeks	2	16	0																	1.068	1
267		9-12 weeks	2	16	0																	0.595	1
268		9-12 weeks	2	16	0																	0.733	1
269		9-12 weeks	2	16	0																	0.912	1
270		9-12 weeks	2	16	0																	1.061	1
271		Sow	2	16	0																	1.220	1
272		Sow	2	16	0																	1.000	1
273		Sow	2	15	1												1/100					1.194	1
274		Sow	2	15	1												1/100					1.430	1
275		Sow	2	15	1												1/100					1.022	1
276		4-8 weeks	2	16	0																	0.621	1
277		4-8 weeks	2	16	0																	0.817	1
278		4-8 weeks	2	16	0																	0.434	1
279		4-8 weeks	2	16	0																	0.638	1
280		4-8 weeks	2	16	0																	0.349	1
281		4-8 weeks	2	16	0																	0.274	1
282		4-8 weeks	2	16	0																	0.439	1
283		4-8 weeks	2	16	0																	0.694	1
284		4-8 weeks	2	16	0																	1.003	1
285		4-8 weeks	2	16	0																	0.271	1
286		9-12 weeks	2	16	0																	0.414	1
287		9-12 weeks	2	16	0																	0.180	0
288		9-12 weeks	2	15	1												1/100					0.298	1
289		9-12 weeks	2	16	0																	0.183	0
290		9-12 weeks	2	16	0																	0.149	0
291		9-12 weeks	2	15	1				1/100													0.528	1
292		9-12 weeks	2	16	0																	0.835	1
293		9-12 weeks	2	16	0																	0.384	1
294		9-12 weeks	2	16	0																	0.344	1
295		9-12 weeks	2	16	0																	0.321	1
296		Sow	2	16	0																	1.018	1
297		Sow	2	16	0																	0.471	1
298		Sow	2	16	0																	0.363	1
299		Sow	2	16	0																	0.530	1
300		Sow	2	16	0																	0.251	1
301		4-8 weeks	2	16	0																	0.422	1
302		4-8 weeks	2	16	0																	0.173	0
303		4-8 weeks	2	16	0																	0.311	1
304		4-8 weeks	2	16	0																	0.516	1
305		4-8 weeks	2	16	0																	0.506	1
306		4-8 weeks	2	16	0																	0.376	1
307		4-8 weeks	2	16	0																	0.243	0
308		4-8 weeks	2	16	0																	0.452	1
309		4-8 weeks	2	16	0																	0.592	1
310		4-8 weeks	2	16	0																	0.106	0
311		4-8 weeks	2	16	0																	0.825	1
312		4-8 weeks	2	16	0																	0.792	1
313		4-8 weeks	2	16	0																	0.462	1
314		4-8 weeks	2	16	0																	0.994	1
315		4-8 weeks	2	16	0																	0.817	1
316		4-8 weeks	2	16	0																	0.788	1
317		4-8 weeks	2	16	0																	0.902	1
318		4-8 weeks	2	16	0																	0.990	1
319		4-8 weeks	2	15	1	1/100																1.088	1
320		4-8 weeks	2	15	1										1/100							1.202	1
321		Sow	2	14	1				1/100											1/100		1.298	1
322		Sow	2	15	1				1/100													0.966	1
323		Sow	2	14	1	1/100									1/100							1.078	1
324		Sow	2	12	1	1/100			1/100	1/100										1/100		1.064	1
325		Sow	2	15	1															1/100		1.310	1
326		4-8 weeks	2	15	1				1/100													0.679	1
327		4-8 weeks	2	16	0																	0.950	1
328		4-8 weeks	2	16	0																	0.353	1
329		4-8 weeks	2	16	0																	1.056	1
330		4-8 weeks	2	16	0																	0.489	1
331		4-8 weeks	2	13	1	1/100			1/200						1/100							0.621	1
332		4-8 weeks	2	13	1	1/100			1/100								1/100					1.054	1
333		4-8 weeks	2	16	0																	1.043	1
334		4-8 weeks	2	15	1	1/100																0.925	1
335		4-8 weeks	2	16	0																	0.694	1
336		4-8 weeks	2	16	0																	1.003	1
337		4-8 weeks	2	16	0																	1.190	1
338		4-8 weeks	2	15	1				1/100													0.494	1
339		4-8 weeks	2	16	0																	0.830	1
340		4-8 weeks	2	16	0																	1.094	1
341		4-8 weeks	2	15	1					1/100												0.553	1
342		4-8 weeks	2	15	1					1/100												0.642	1
343		4-8 weeks	2	16	0																	1.029	1
344		4-8 weeks	2	16	0																	0.694	1
345		4-8 weeks	2	16	0																	0.776	1
346		Sow	2	16	0																	0.759	1
347		Sow	2	16	0																	0.713	1
348		Sow	2	16	0																	1.132	1
349		Sow	2	16	0																	1.011	1
350		Sow	2	16	0																	0.900	1
351		4-8 weeks	2	16	0																	0.610	1
352		4-8 weeks	2	16	0																	0.849	1
353		4-8 weeks	2	16	0																	0.596	1
354		4-8 weeks	2	15	1					1/100												0.731	1
355		4-8 weeks	2	16	0																	0.802	1
356		4-8 weeks	2	16	0																	0.821	1
357		4-8 weeks	2	16	0																	0.821	1
358		4-8 weeks	2	16	0																	0.507	1
359		4-8 weeks	2	16	0																	0.794	1
360		4-8 weeks	2	16	0																	1.112	1
361		4-8 weeks	2	16	0																	0.694	1
362		4-8 weeks	2	16	0																	0.187	0
363		4-8 weeks	2	16	0																	0.482	1
364		4-8 weeks	2	16	0																	0.157	0
365		4-8 weeks	2	16	0																	0.319	1
366		4-8 weeks	2	16	0																	0.168	0
367		4-8 weeks	2	16	0																	0.306	1
368		4-8 weeks	2	16	0																	0.260	1
369		4-8 weeks	2	16	0																	0.184	0
370		4-8 weeks	2	16	0																	1.050	1
371		Sow	2	16	0																	1.139	1
372		Sow	2	15	1												1/100					1.240	1
373		Sow	2	16	0																	0.998	1
374		Sow	2	16	0																	0.984	1
375		Sow	2	15	1												1/100					0.895	1
376		4-8 weeks	2	16	0																	0.288	1
377		4-8 weeks	2	16	0																	0.486	1
378		4-8 weeks	2	16	0																	0.193	0
379		4-8 weeks	2	16	0																	0.468	1
380		4-8 weeks	2	16	0																	0.465	1
381		4-8 weeks	2	16	0																	0.227	0
382		4-8 weeks	2	16	0																	0.558	1
383		4-8 weeks	2	16	0																	0.135	0
384		4-8 weeks	2	16	0																	0.066	0
385		4-8 weeks	2	16	0																	0.083	0
386		4-8 weeks	2	15	1												1/100					0.191	0
387		4-8 weeks	2	15	1												1/100					0.101	0
388		4-8 weeks	2	16	0																	0.079	0
389		4-8 weeks	2	16	0																	0.046	0
390		4-8 weeks	2	16	0																	0.065	0
391		4-8 weeks	2	16	0																	0.085	0
392		4-8 weeks	2	16	0																	0.056	0
393		4-8 weeks	2	16	0																	0.079	0
394		4-8 weeks	2	16	0																	0.293	1
395		4-8 weeks	2	16	0																	0.110	0
396		Sow	2	16	0																	0.411	1
397		Sow	2	16	0																	0.114	0
398		Sow	2	16	0																	0.316	1
399		Sow	2	16	0																	0.332	1
400		Sow	2	16	0																	0.364	1
1	1	4-8 weeks	1	16	0																	0.738	1
2	2	4-8 weeks	1	16	0																	0.240	0
3	3	4-8 weeks	1	16	0																	1.153	1
4	4	4-8 weeks	1	16	0																	1.047	1
5	5	4-8 weeks	1	16	0																	1.081	1
6	6	4-8 weeks	1	16	0																	1.093	1
7	7	4-8 weeks	1	16	0																	0.822	1
8	8	4-8 weeks	1	16	0																	0.979	1
9	9	4-8 weeks	1	16	0																	0.972	1
10	10	4-8 weeks	1	16	0																	0.419	1
11	11	9-12 weeks	1	16	0																	0.549	1
12	12	9-12 weeks	1	16	0																	0.876	1
13	13	9-12 weeks	1	16	0																	0.067	0
14	14	9-12 weeks	1	16	0																	0.093	0
15	15	9-12 weeks	1	16	0																	0.665	1
16	16	9-12 weeks	1	16	0																	0.084	0
17	17	9-12 weeks	1	16	0																	0.235	0
18	18	9-12 weeks	1	16	0																	0.090	0
19	19	9-12 weeks	1	16	0																	1.313	1
20	20	9-12 weeks	1	16	0																	1.186	1
21	I	Sow	1	13	1				1/400						1/200		1/100					1.139	1
22	II	Sow	1	16	0																	1.321	1
23	III	Sow	1	12	1				1/400						1/100		1/200			1/100		0.117	0
24	IV	Sow	1	13	1				1/200						1/100		1/100					0.111	0
25	V	Sow	1	16	0																	0.079	0
26	1	4-8 weeks	1	16	0																	0.236	0
27	2	4-8 weeks	1	16	0																	0.341	1
28	3	4-8 weeks	1	16	0																	0.526	1
29	4	4-8 weeks	1	16	0																	0.247	0
30	5	4-8 weeks	1	16	0																	0.215	0
31	6	4-8 weeks	1	16	0																	0.205	0
32	7	4-8 weeks	1	16	0																	0.081	0
33	8	4-8 weeks	1	16	0																	0.077	0
34	9	4-8 weeks	1	16	0																	0.849	1
35	10	4-8 weeks	1	16	0																	0.300	1
36	11	9-12 weeks	1	16	0																	0.115	0
37	12	9-12 weeks	1	16	0																	0.087	0
38	13	9-12 weeks	1	16	0																	0.127	0
39	14	9-12 weeks	1	16	0																	0.088	0
40	15	9-12 weeks	1	16	0																	0.230	0
41	16	9-12 weeks	1	16	0																	0.091	0
42	17	9-12 weeks	1	16	0																	0.654	1
43	18	9-12 weeks	1	16	0																	0.662	1
44	19	9-12 weeks	1	16	0																	0.249	0
45	20	9-12 weeks	1	16	0																	0.075	0
46	I	Sow	1	15	1				1/200													1.167	1
47	II	Sow	1	15	1				1/400													0.084	0
48	III	Sow	1	15	1									1/100								1.299	1
49	IV	Sow	1	14	1				1/200								1/100					0.260	1
50	V	Sow	1	16	0																	0.590	1
51	1	4-8 weeks	1	16	0																	0.889	1
52	2	4-8 weeks	1	16	0																	0.914	1
53	3	4-8 weeks	1	16	0																	0.364	1
54	4	4-8 weeks	1	16	0																	0.963	1
55	5	4-8 weeks	1	16	0																	0.915	1
56	6	4-8 weeks	1	16	0																	0.749	1
57	7	4-8 weeks	1	16	0																	0.957	1
58	8	4-8 weeks	1	16	0																	0.852	1
59	9	4-8 weeks	1	16	0																	1.085	1
60	10	4-8 weeks	1	16	0																	0.950	1
61	11	9-12 weeks	1	16	0																	0.808	1
62	12	9-12 weeks	1	16	0																	0.558	1
63	13	9-12 weeks	1	16	0																	0.898	1
64	14	9-12 weeks	1	16	0																	0.951	1
65	15	9-12 weeks	1	16	0																	1.034	1
66	16	9-12 weeks	1	16	0																	0.144	0
67	17	9-12 weeks	1	16	0																	0.268	1
68	18	9-12 weeks	1	16	0																	0.989	1
69	19	9-12 weeks	1	16	0																	0.415	1
70	20	9-12 weeks	1	16	0																	0.771	1
71	I	Sow	1	15	1				1/100													0.965	1
72	II	Sow	1	16	0																	0.229	0
73	III	Sow	1	16	0																	0.180	0
74	IV	Sow	1	16	0																	0.107	0
75	V	Sow	1	16	0																	0.122	0
76	1	4-8 weeks	1	16	0																	0.742	1
77	2	4-8 weeks	1	16	0																	0.659	1
78	3	4-8 weeks	1	16	0																	0.649	1
79	4	4-8 weeks	1	16	0																	0.715	1
80	5	4-8 weeks	1	16	0																	0.854	1
81	6	4-8 weeks	1	16	0																	0.822	1
82	7	4-8 weeks	1	16	0																	0.671	1
83	8	4-8 weeks	1	16	0																	0.986	1
84	9	4-8 weeks	1	16	0																	0.932	1
85	10	4-8 weeks	1	16	0																	0.890	1
86	11	9-12 weeks	1	16	0																	0.951	1
87	12	9-12 weeks	1	16	0																	0.679	1
88	13	9-12 weeks	1	16	0																	0.947	1
89	14	9-12 weeks	1	16	0																	0.516	1
90	15	9-12 weeks	1	16	0																	0.509	1
91	16	9-12 weeks	1	16	0																	0.827	1
92	17	9-12 weeks	1	16	0																	0.404	1
93	18	9-12 weeks	1	16	0																	0.616	1
94	19	9-12 weeks	1	16	0																	0.524	1
95	20	9-12 weeks	1	16	0																	0.390	1
96	I	Sow	1	15	1				1/100													1.407	1
97	II	Sow	1	15	1				1/100													1.174	1
98	III	Sow	1	15	1				1/200													1.306	1
99	IV	Sow	1	15	1												1/100					1.235	1
100	V	Sow	1	15	1				1/100													1.184	1
101	1	4-8 weeks	2	16	0																	0.962	1
102	2	4-8 weeks	2	16	0																	1.177	1
103	3	4-8 weeks	2	16	0																	0.814	1
104	4	4-8 weeks	2	16	0																	0.884	1
105	5	4-8 weeks	2	16	0																	0.753	1
106	6	4-8 weeks	2	16	0																	1.177	1
107	7	4-8 weeks	2	16	0																	0.644	1
108	8	4-8 weeks	2	16	0																	1.018	1
109	9	4-8 weeks	2	16	0																	1.119	1
110	10	4-8 weeks	2	16	0																	1.016	1
111	11	9-12 weeks	2	16	0																	0.916	1
112	12	9-12 weeks	2	16	0																	0.974	1
113	13	9-12 weeks	2	16	0																	0.630	1
114	14	9-12 weeks	2	16	0																	0.947	1
115	15	9-12 weeks	2	16	0																	0.962	1
116	16	9-12 weeks	2	16	0																	1.038	1
117	17	9-12 weeks	2	16	0																	1.036	1
118	18	9-12 weeks	2	16	0																	0.802	1
119	19	9-12 weeks	2	16	0																	0.948	1
120	20	9-12 weeks	2	16	0																	1.216	1
121	I	Sow	2	16	0																	1.382	1
122	II	Sow	2	16	0																	1.283	1
123	III	Sow	2	16	0																	1.221	1
124	IV	Sow	2	16	0																	1.110	1
125	V	Sow	2	15	1				1/100													1.354	1
126	1	4-8 weeks	2	16	0																	0.853	1
127	2	4-8 weeks	2	16	0																	0.407	1
128	3	4-8 weeks	2	16	0																	0.977	1
129	4	4-8 weeks	2	16	0																	0.139	0
130	5	4-8 weeks	2	16	0																	0.407	1
131	6	4-8 weeks	2	16	0																	0.498	1
132	7	4-8 weeks	2	15	1												1/100					0.102	0
133	8	4-8 weeks	2	16	0																	0.122	0
134	9	4-8 weeks	2	16	0																	0.453	1
135	10	4-8 weeks	2	16	0																	0.674	1
136	11	9-12 weeks	2	16	0																	0.495	1
137	12	9-12 weeks	2	16	0																	1.232	1
138	13	9-12 weeks	2	16	0																	0.276	1
139	14	9-12 weeks	2	16	0																	0.725	1
140	15	9-12 weeks	2	16	0																	0.458	1
141	16	9-12 weeks	2	16	0																	0.534	1
142	17	9-12 weeks	2	16	0																	0.488	1
143	18	9-12 weeks	2	16	0																	0.422	1
144	19	9-12 weeks	2	16	0																	0.612	1
145	20	9-12 weeks	2	16	0																	0.031	0
146	I	Sow	2	14	1	1/100			1/100													1.089	1
147	II	Sow	2	15	1												1/100					1.215	1
148	III	Sow	2	14	1				1/100								1/100					1.086	1
149	IV	Sow	2	15	1												1/200					1.065	1
150	V	Sow	2	14	1				1/100								1/100					1.305	1
151	1	4-8 weeks	2	16	0																	0.954	1
152	2	4-8 weeks	2	16	0																	0.557	1
153	3	4-8 weeks	2	16	0																	1.180	1
154	4	4-8 weeks	2	16	0																	0.663	1
155	5	4-8 weeks	2	15	1												1/100					0.368	1
156	6	4-8 weeks	2	16	0																	0.807	1
157	7	4-8 weeks	2	14	1								1/100				1/100					0.212	0
158	8	4-8 weeks	2	16	0																	0.075	0
159	9	4-8 weeks	2	15	1												1/100					0.204	0
160	10	4-8 weeks	2	16	0																	0.976	1
161	11	4-8 weeks	2	15	1												1/100					0.269	1
162	12	4-8 weeks	2	16	0																	0.952	1
163	13	4-8 weeks	2	16	0																	0.575	1
164	14	4-8 weeks	2	16	0																	1.213	1
165	15	4-8 weeks	2	15	1				1/100													0.358	1
166	16	4-8 weeks	2	16	0																	0.763	1
167	17	4-8 weeks	2	15	1												1/100					0.186	0
168	18	4-8 weeks	2	16	0																	0.516	1
169	19	4-8 weeks	2	16	0																	0.442	1
170	20	4-8 weeks	2	15	1												1/100					0.278	1
171	I	Sow	2	16	0																	1.260	1
172	II	Sow	2	15	1				1/100													1.035	1
173	III	Sow	2	15	1				1/200													0.638	1
174	IV	Sow	2	15	1				1/100													0.947	1
175	V	Sow	2	15	1				1/200													0.997	1
176	1	4-8 weeks	2	15	1															1/100		0.086	0
177	2	4-8 weeks	2	15	1															1/100		0.205	0
178	3	4-8 weeks	2	16	0																	0.468	1
179	4	4-8 weeks	2	16	0																	0.364	1
180	5	4-8 weeks	2	16	0																	0.274	1
181	6	4-8 weeks	2	15	1															1/100		1.026	1
182	7	4-8 weeks	2	16	0																	0.944	1
183	8	4-8 weeks	2	16	0																	0.860	1
184	9	4-8 weeks	2	16	0																	0.629	1
185	10	4-8 weeks	2	15	1												1/100					1.149	1
186	11	4-8 weeks	2	15	1												1/100					1.108	1
187	12	4-8 weeks	2	15	1															1/100		0.330	1
188	13	4-8 weeks	2	15	1															1/100		1.170	1
189	14	4-8 weeks	2	15	1															1/100		0.513	1
190	15	4-8 weeks	2	16	0																	1.162	1
191	16	4-8 weeks	2	16	0																	0.994	1
192	17	4-8 weeks	2	15	1												1/100					0.946	1
193	18	4-8 weeks	2	16	0																	0.895	1
194	19	4-8 weeks	2	15	1															1/100		1.189	1
195	20	4-8 weeks	2	15	1															1/100		0.912	1
196	I	Sow	2	16	0																	1.004	1
197	II	Sow	2	16	0																	1.094	1
198	III	Sow	2	15	1				1/100													1.195	1
199	IV	Sow	2	16	0																	1.390	1
200	V	Sow	2	16	0																	1.093	1
201	1	4-8 weeks	1	16	0																	0.254	1
202	2	4-8 weeks	1	16	0																	0.056	0
203	3	4-8 weeks	1	16	0																	0.394	1
204	4	4-8 weeks	1	16	0																	0.311	1
205	5	4-8 weeks	1	14	1												1/100			1/100		0.109	0
206	6	4-8 weeks	1	16	0																	0.337	1
207	7	4-8 weeks	1	16	0																	0.196	0
208	8	4-8 weeks	1	16	0																	0.390	1
209	9	4-8 weeks	1	16	0																	0.288	1
210	10	4-8 weeks	1	16	0																	0.263	1
211	11	9-12 weeks	1	14	1									1/200						1/200		0.233	0
212	12	9-12 weeks	1	16	0																	0.170	0
213	13	9-12 weeks	1	16	0																	0.247	0
214	14	9-12 weeks	1	16	0																	0.143	0
215	15	9-12 weeks	1	14	1												1/100			1/100		0.181	0
216	16	9-12 weeks	1	16	0																	0.499	1
217	17	9-12 weeks	1	16	0																	0.092	0
218	18	9-12 weeks	1	16	0																	0.149	0
219	19	9-12 weeks	1	16	0																	0.143	0
220	20	9-12 weeks	1	16	0																	0.092	0
221	I	Sow	1	16	0																	0.094	0
222	II	Sow	1	14	1				1/100						1/100							0.095	0
223	III	Sow	1	16	0																	0.140	0
224	IV	Sow	1	16	0																	0.101	0
225	V	Sow	1	15	1				1/100													0.153	0
226	1	4-8 weeks	1	16	0																	0.310	1
227	2	4-8 weeks	1	16	0																	0.057	0
228	3	4-8 weeks	1	16	0																	0.167	0
229	4	4-8 weeks	1	16	0																	0.318	1
230	5	4-8 weeks	1	16	0																	0.054	0
231	6	4-8 weeks	1	16	0																	0.368	1
232	7	4-8 weeks	1	16	0																	0.422	1
233	8	4-8 weeks	1	16	0																	0.509	1
234	9	4-8 weeks	1	16	0																	0.103	0
235	10	9-12 weeks	1	15	1															1/100		0.116	0
236	11	9-12 weeks	1	16	0																	0.232	0
237	12	9-12 weeks	1	16	0																	0.226	0
238	13	9-12 weeks	1	16	0																	0.105	0
239	14	9-12 weeks	1	16	0																	0.300	1
240	15	9-12 weeks	1	16	0																	0.444	1
241	16	9-12 weeks	1	16	0																	0.275	1
242	17	9-12 weeks	1	16	0																	0.175	0
243	18	9-12 weeks	1	16	0																	0.214	0
244	19	9-12 weeks	1	15	1															1/100		0.128	0
245	20	9-12 weeks	1	16	0																	0.274	1
246	I	Sow	1	16	0																	0.405	1
247	II	Sow	1	16	0																	0.326	1
248	III	Sow	1	16	0																	0.458	1
249	IV	Sow	1	16	0																	0.443	1
250	V	Sow	1	16	0																	0.251	1
251	1	4-8 weeks	1	14	1												1/100			1/100		0.563	1
252	2	4-8 weeks	1	15	1															1/100		0.410	1
253	3	4-8 weeks	1	16	0																	0.400	1
254	4	4-8 weeks	1	16	0																	0.511	1
255	5	4-8 weeks	1	16	0																	0.436	1
256	6	4-8 weeks	1	16	0																	0.502	1
257	7	4-8 weeks	1	16	0																	0.632	1
258	8	4-8 weeks	1	16	0																	0.330	1
259	9	4-8 weeks	1	16	0																	1.138	1
260	10	4-8 weeks	1	16	0																	0.520	1
261	11	4-8 weeks	1	16	0																	1.094	1
262	12	4-8 weeks	1	16	0																	0.909	1
263	13	4-8 weeks	1	15	1															1/100		1.255	1
264	14	4-8 weeks	1	15	1															1/100		1.075	1
265	15	4-8 weeks	1	15	1															1/100		1.299	1
266	16	4-8 weeks	1	15	1															1/100		0.942	1
267	17	4-8 weeks	1	15	1												1/100					1.076	1
268	18	4-8 weeks	1	16	0																	1.052	1
269	19	4-8 weeks	1	16	0																	1.209	1
270	20	4-8 weeks	1	15	1															1/100		1.189	1
271	I	Sow	1	14	1										1/100		1/100					1.068	1
272	II	Sow	1	15	1				1/100													1.070	1
273	III	Sow	1	14	1				1/100						1/100							1.258	1
274	IV	Sow	1	16	0																	1.218	1
275	V	Sow	1	13	1				1/100					1/200						1/100		1.258	1
276	1	4-8 weeks	1	16	0																	0.123	0
277	2	4-8 weeks	1	16	0																	0.037	0
278	3	4-8 weeks	1	16	0																	0.040	0
279	4	4-8 weeks	1	16	0																	0.078	0
280	5	4-8 weeks	1	16	0																	1.017	1
281	6	4-8 weeks	1	16	0																	0.032	0
282	7	4-8 weeks	1	15	1															1/100		0.038	0
283	8	4-8 weeks	1	16	0																	1.011	1
284	9	4-8 weeks	1	16	0																	0.095	0
285	10	4-8 weeks	1	16	0																	0.061	0
286	11	9-12 weeks	1	15	1															1/100		0.957	1
287	12	9-12 weeks	1	16	0																	0.947	1
288	13	9-12 weeks	1	16	0																	1.000	1
289	14	9-12 weeks	1	16	0																	0.043	0
290	15	9-12 weeks	1	15	1															1/100		1.042	1
291	16	9-12 weeks	1	16	0																	1.078	1
292	17	9-12 weeks	1	16	0																	0.980	1
293	18	9-12 weeks	1	16	0																	1.077	1
294	19	9-12 weeks	1	16	0																	0.979	1
295	20	9-12 weeks	1	16	0																	0.405	1
296	I	Sow	1	16	0																	0.135	0
297	II	Sow	1	16	0																	1.194	1
298	III	Sow	1	16	0																	0.089	0
299	IV	Sow	1	16	0																	0.701	1
300	V	Sow	1	16	0																	1.301	1
301	1	4-8 weeks	2	15	1				1/100													1.234	1
302	2	4-8 weeks	2	15	1				1/100													1.132	1
303	3	4-8 weeks	2	15	1				1/100													0.746	1
304	4	4-8 weeks	2	14	1				1/100								1/100					1.203	1
305	5	4-8 weeks	2	15	1				1/100													1.189	1
306	6	4-8 weeks	2	15	1				1/100													1.159	1
307	7	4-8 weeks	2	15	1															1/1100		0.668	1
308	8	4-8 weeks	2	15	1				1/100													1.173	1
309	9	4-8 weeks	2	14	1				1/100								1/100					0.951	1
310	10	4-8 weeks	2	15	1				1/100													1.079	1
311	11	9-12 weeks	2	15	1				1/100													1.191	1
312	12	9-12 weeks	2	15	1												1/100					0.684	1
313	13	9-12 weeks	2	16	0																	0.758	1
314	14	9-12 weeks	2	15	1				1/100													1.142	1
315	15	9-12 weeks	2	15	1				1/100													1.154	1
316	16	9-12 weeks	2	15	1				1/100													1.178	1
317	17	9-12 weeks	2	15	1				1/100													1.196	1
318	18	9-12 weeks	2	15	1				1/100													1.109	1
319	19	9-12 weeks	2	14	1				1/100								1/100					1.185	1
320	20	9-12 weeks	2	16	0																	1.200	1
321	I	Sow	2	16	0																	1.139	1
322	II	Sow	2	16	0																	0.632	1
323	III	Sow	2	16	0																	0.552	1
324	IV	Sow	2	16	0																	0.624	1
325	V	Sow	2	15	1												1/100					0.550	1
326	1	4-8 weeks	2	15	1				1/100													0.335	1
327	2	4-8 weeks	2	15	1				1/100													0.047	0
328	3	4-8 weeks	2	16	0																	0.567	1
329	4	4-8 weeks	2	16	0																	0.693	1
330	5	4-8 weeks	2	15	1				1/100													1.158	1
331	6	4-8 weeks	2	15	1				1/100													1.130	1
332	7	4-8 weeks	2	16	0																	0.185	0
333	8	4-8 weeks	2	16	0																	0.729	1
334	9	4-8 weeks	2	15	1				1/100													1.092	1
335	10	9-12 weeks	2	15	1				1/100													1.132	1
336	11	9-12 weeks	2	14	1				1/100								1/100					1.169	1
337	12	9-12 weeks	2	16	0																	0.796	1
338	13	9-12 weeks	2	16	0																	1.158	1
339	14	9-12 weeks	2	16	0																	1.116	1
340	15	9-12 weeks	2	16	0																	0.559	1
341	16	9-12 weeks	2	15	1												1/100					1.153	1
342	17	9-12 weeks	2	16	0																	1.097	1
343	18	9-12 weeks	2	16	0																	1.185	1
344	19	9-12 weeks	2	16	0																	1.145	1
345	20	9-12 weeks	2	16	0																	1.065	1
346	I	Sow	2	16	0																	0.514	1
347	II	Sow	2	16	0																	0.556	1
348	III	Sow	2	16	0																	0.611	1
349	IV	Sow	2	16	0																	0.657	1
350	V	Sow	2	16	0																	0.566	1
351	1	4-8 weeks	2	16	0																	1.205	1
352	2	4-8 weeks	2	16	0																	1.101	1
353	3	4-8 weeks	2	16	0																	0.902	1
354	4	4-8 weeks	2	16	0																	1.064	1
355	5	4-8 weeks	2	16	0																	1.090	1
356	6	4-8 weeks	2	16	0																	1.141	1
357	7	4-8 weeks	2	16	0																	1.202	1
358	8	4-8 weeks	2	16	0																	1.066	1
359	9	4-8 weeks	2	16	0																	1.155	1
360	10	4-8 weeks	2	16	0																	0.046	0
361	11	9-12 weeks	2	16	0																	0.989	1
362	12	9-12 weeks	2	12	1	0.01								1/100			1/100			1/100		1.072	1
363	13	9-12 weeks	2	16	0																	1.112	1
364	14	9-12 weeks	2	15	1	0.01																1.270	1
365	15	9-12 weeks	2	16	0																	0.980	1
366	16	9-12 weeks	2	16	0																	1.151	1
367	17	9-12 weeks	2	16	0																	1.238	1
368	18	9-12 weeks	2	16	0																	1.096	1
369	19	9-12 weeks	2	13	1									1/100	1/100					1/100		1.158	1
370	20	9-12 weeks	2	15	1				1/100													1.094	1
371	I	Sow	2	16	0																	1.096	1
372	II	Sow	2	14	1				1/100						1/100							1.249	1
373	III	Sow	2	15	1															1/100		1.127	1
374	IV	Sow	2	16	0																	1.004	1
375	V	Sow	2	15	1				1/100													1.226	1
376	1	4-8 weeks	2	15	1				1/100													1.207	1
377	2	4-8 weeks	2	16	0																	0.755	1
378	3	4-8 weeks	2	16	0																	0.253	1
379	4	4-8 weeks	2	16	0																	1.281	1
380	5	4-8 weeks	2	16	0																	0.985	1
381	6	4-8 weeks	2	16	0																	1.202	1
382	7	4-8 weeks	2	16	0																	1.210	1
383	8	4-8 weeks	2	16	0																	1.195	1
384	9	4-8 weeks	2	16	0																	1.193	1
385	10	4-8 weeks	2	16	0																	1.203	1
386	11	9-12 weeks	2	16	0																	1.222	1
387	12	9-12 weeks	2	16	0																	0.740	1
388	13	9-12 weeks	2	15	1				1/100													1.191	1
389	14	9-12 weeks	2	15	1				1/100													1.215	1
390	15	9-12 weeks	2	16	0																	1.187	1
391	16	9-12 weeks	2	15	1				1/100													1.154	1
392	17	9-12 weeks	2	16	0																	1.180	1
393	18	9-12 weeks	2	16	0																	0.700	1
394	19	9-12 weeks	2	15	1				1/100													1.222	1
395	20	9-12 weeks	2	16	0																	1.242	1
396	I	Sow	2	16	0																	0.632	1
397	II	Sow	2	16	0																	0.609	1
398	III	Sow	2	16	0																	0.655	1
[truncated: 2 more rows]
